# Supplementary material for: 2-Amino-6-methyl­pyridinium 2-carb­oxy­benzoate
Source: Acta Crystallogr Sect E Struct Rep Online. 2011 Aug 27;67(Pt 9):o2402. doi: 10.1107/S1600536811033174 (PMC3200597; doi:10.1107/S1600536811033174)
Supplement: Supplementary file 2 [file e-67-o2402-Isup2.hkl]

# 
# h,k,l, Fc-squared, Fo-squared, sigma(Fo-squared) and status flag 
# 
data_I
_shelx_title ' mo_lph_0m in P-1 (RT)' 
_shelx_refln_list_code          4 
_shelx_F_calc_maximum      169.94 
_exptl_crystal_F_000       288.00 
_reflns_d_resolution_high  0.7124 
 
loop_ 
 _symmetry_equiv_pos_as_xyz 
 'x, y, z' 
 '-x, -y, -z' 
 
_cell_length_a     7.4726 
_cell_length_b     8.3860 
_cell_length_c    11.8176 
_cell_angle_alpha  97.401 
_cell_angle_beta  102.940 
_cell_angle_gamma 109.616 
 
_shelx_F_squared_multiplier     1.000 
 
loop_ 
 _refln_index_h 
 _refln_index_k 
 _refln_index_l 
 _refln_F_squared_calc 
 _refln_F_squared_meas 
 _refln_F_squared_sigma 
 _refln_observed_status 
   2   0   0     6845.82     5574.37    265.02 o 
   3   0   0       21.04       18.32      0.71 o 
   4   0   0        9.57        7.27      1.51 o 
   5   0   0       18.24       23.06      1.25 o 
   6   0   0        9.30        7.38      0.86 o 
   7   0   0        0.16       -0.13      0.58 o 
   8   0   0        6.20        4.74      0.86 o 
   9   0   0        0.02        0.03      0.66 o 
  -9   1   0        3.26        2.37      0.82 o 
  -8   1   0        6.13        6.14      1.36 o 
  -7   1   0        3.31        4.21      0.73 o 
  -6   1   0        1.68        1.55      1.08 o 
  -5   1   0       27.07       32.61      2.60 o 
  -4   1   0       47.35       58.90      3.69 o 
  -3   1   0        8.36        5.24      0.78 o 
  -2   1   0     1971.86     1993.61    101.07 o 
  -1   1   0      469.77      472.53     13.67 o 
   0   1   0      678.17      593.92     13.02 o 
   1   1   0      217.28      203.23      3.52 o 
   2   1   0      135.43      129.92      3.65 o 
   3   1   0        0.08        0.13      0.13 o 
   4   1   0        0.56        0.05      0.14 o 
   5   1   0       29.01       32.37      1.45 o 
   6   1   0        3.44        3.61      0.44 o 
   7   1   0        3.16        2.10      0.58 o 
   8   1   0        0.02       -0.01      0.62 o 
   9   1   0        0.06        0.36      0.91 o 
  -9   2   0        0.23       -0.71      1.10 o 
  -8   2   0        1.28        0.41      1.29 o 
  -7   2   0        6.49        5.65      1.54 o 
  -6   2   0       73.38       88.74      5.52 o 
  -5   2   0      101.22      120.85      6.90 o 
  -4   2   0     2145.48     2279.91    115.64 o 
  -3   2   0       69.44       75.31      3.02 o 
  -2   2   0      701.71      720.84     20.85 o 
  -1   2   0      474.62      465.23      8.61 o 
   0   2   0      998.62      885.51     19.49 o 
   1   2   0      172.51      165.82      2.94 o 
   2   2   0       90.96       96.38      1.78 o 
   3   2   0      130.93      129.64      2.40 o 
   4   2   0       11.93       12.64      0.66 o 
   5   2   0        6.11        4.63      0.47 o 
   6   2   0        0.92        0.46      0.43 o 
   7   2   0        0.90       -0.28      0.50 o 
   8   2   0        0.83        0.67      0.74 o 
 -10   3   0        0.00       -1.08      1.32 o 
  -9   3   0        0.78        0.49      1.08 o 
  -8   3   0        0.00       -0.92      1.26 o 
  -7   3   0        2.19        3.19      1.42 o 
  -6   3   0       15.28       19.93      3.30 o 
  -5   3   0        0.88        1.42      0.54 o 
  -4   3   0       32.76       28.23      1.50 o 
  -3   3   0      148.24      160.91      4.80 o 
  -2   3   0       75.93       75.01      1.99 o 
  -1   3   0      109.99      137.18      3.26 o 
   0   3   0      143.42      133.10      3.21 o 
   1   3   0     1483.06     1365.68     30.06 o 
   2   3   0       12.28       15.77      0.51 o 
   3   3   0       43.92       44.51      1.10 o 
   4   3   0       15.83       15.70      0.65 o 
   5   3   0       27.11       33.44      1.13 o 
   6   3   0        0.02       -0.50      0.50 o 
   7   3   0        5.12        6.72      0.94 o 
   8   3   0        2.54        1.99      1.20 o 
 -10   4   0        0.70        2.69      1.48 o 
  -9   4   0        0.00       -0.71      1.39 o 
  -8   4   0       15.61       18.95      2.55 o 
  -7   4   0        0.24        0.90      1.12 o 
  -6   4   0        7.36        8.78      1.93 o 
  -5   4   0        0.57        1.28      0.54 o 
  -4   4   0       71.92       72.75      1.93 o 
  -3   4   0       10.25       14.21      0.60 o 
  -2   4   0      102.93      107.58      2.54 o 
  -1   4   0      116.12      112.95      2.75 o 
   0   4   0       21.59       23.56      0.60 o 
   1   4   0       49.01       55.41      1.03 o 
   2   4   0        3.11        3.33      0.30 o 
   3   4   0       51.03       55.91      1.35 o 
   4   4   0       18.07       19.79      0.80 o 
   5   4   0      103.82      122.26      3.20 o 
   6   4   0       10.27       10.68      0.93 o 
   7   4   0       13.00       14.35      1.06 o 
  -8   5   0        3.15        3.02      1.42 o 
  -7   5   0        0.78        0.53      0.76 o 
  -6   5   0       28.32       33.15      1.91 o 
  -5   5   0       17.76       21.31      1.03 o 
  -4   5   0        0.31        0.73      0.52 o 
  -3   5   0      165.16      195.93      4.00 o 
  -2   5   0        3.56        3.83      0.31 o 
  -1   5   0        0.17       -0.19      0.20 o 
   0   5   0      106.93       97.66      1.99 o 
   1   5   0       78.33       67.78      1.34 o 
   2   5   0      163.60      163.65      3.09 o 
   3   5   0        0.03       -0.25      0.47 o 
   4   5   0       23.71       27.11      0.99 o 
   5   5   0       12.21       14.27      1.02 o 
   6   5   0        0.97        0.63      0.72 o 
  -7   6   0        7.86        8.99      1.64 o 
  -6   6   0       17.98       20.48      1.63 o 
  -5   6   0        0.03       -0.44      0.44 o 
  -4   6   0       31.52       28.56      1.53 o 
  -3   6   0        5.91        4.13      0.72 o 
  -2   6   0        6.73        6.57      0.61 o 
  -1   6   0      201.06      215.18      4.86 o 
   0   6   0        0.71       -0.07      0.48 o 
   1   6   0      209.19      220.40      4.34 o 
   2   6   0        0.37        0.38      0.44 o 
   3   6   0        6.33        5.62      0.64 o 
   4   6   0       16.26       16.94      0.87 o 
   5   6   0        0.53        0.39      0.73 o 
   6   6   0        1.10        2.06      1.19 o 
  -8   7   0        2.34        2.88      1.03 o 
  -7   7   0       25.54       26.36      2.31 o 
  -6   7   0        1.36        0.55      0.69 o 
  -5   7   0       10.19       10.55      1.09 o 
  -4   7   0       10.17        8.01      1.42 o 
  -3   7   0        6.29        4.84      0.67 o 
  -2   7   0      134.30      129.75      3.54 o 
  -1   7   0       19.57       14.09      1.56 o 
   0   7   0       23.79       23.17      1.39 o 
   1   7   0       67.67       70.33      2.32 o 
   2   7   0        5.90        6.38      0.88 o 
   3   7   0       13.12       17.34      1.28 o 
   4   7   0        0.31        0.03      0.90 o 
   5   7   0        0.49        1.54      1.62 o 
  -9   8   0        0.48       -1.03      1.03 o 
  -8   8   0        0.01       -0.74      1.08 o 
  -7   8   0        0.53        0.80      0.64 o 
  -6   8   0        0.07       -0.60      0.60 o 
  -5   8   0       14.02       13.20      2.60 o 
  -4   8   0       15.11       10.33      0.95 o 
  -3   8   0        4.95        1.67      1.24 o 
  -2   8   0       37.34       34.69      2.36 o 
  -1   8   0       82.97       89.26      2.72 o 
   0   8   0        6.78        6.89      0.89 o 
   1   8   0        9.44        9.01      1.01 o 
   2   8   0        1.20        0.33      0.86 o 
   3   8   0        1.24        1.22      0.81 o 
   4   8   0        0.40        1.25      1.80 o 
  -9   9   0        0.38       -0.01      1.22 o 
  -8   9   0        0.70       -0.29      0.88 o 
  -7   9   0        2.55        2.75      0.80 o 
  -6   9   0       47.56       54.98      1.95 o 
  -5   9   0        0.02       -0.70      0.70 o 
  -4   9   0       62.64       63.55      3.08 o 
  -3   9   0        2.06        2.52      0.68 o 
  -2   9   0        1.38        1.25      0.63 o 
  -1   9   0        2.40        3.59      1.02 o 
   0   9   0        2.32        2.56      1.03 o 
   1   9   0        2.59        2.14      1.04 o 
   2   9   0        8.97       11.32      1.52 o 
  -8  10   0        0.25       -0.94      0.94 o 
  -7  10   0        0.35        0.02      0.69 o 
  -6  10   0        1.02        0.44      0.73 o 
  -5  10   0        3.20        2.84      0.89 o 
  -4  10   0        0.03        0.00      0.64 o 
  -3  10   0        0.06        0.44      0.64 o 
  -2  10   0        0.00        0.17      0.99 o 
  -1  10   0        7.20        8.34      3.15 o 
   0  10   0        0.76       -0.05      1.33 o 
   1  10   0        0.74        2.96      1.64 o 
  -6  11   0        0.00       -0.81      0.84 o 
  -5  11   0        0.39        0.86      0.87 o 
  -4  11   0        0.82        0.30      0.76 o 
  -3  11   0        2.14        2.54      1.22 o 
  -2  11   0        2.59        1.21      1.22 o 
  -1  11   0       12.99       12.33      2.81 o 
   1 -11   1        0.81        0.08      1.22 o 
   2 -11   1        0.12        0.05      1.13 o 
   3 -11   1        2.75        2.02      1.17 o 
   4 -11   1        0.29       -0.72      0.72 o 
   5 -11   1        0.05       -0.80      0.80 o 
   6 -11   1        0.01       -0.16      0.87 o 
  -1 -10   1        3.17        2.92      1.62 o 
   0 -10   1       16.96       19.65      1.92 o 
   1 -10   1        0.98       -0.29      0.96 o 
   2 -10   1        3.04        3.36      2.68 o 
   3 -10   1        0.54        0.43      0.64 o 
   4 -10   1        1.41        1.68      0.67 o 
   5 -10   1        0.05       -0.72      0.72 o 
   6 -10   1       12.78       14.67      1.13 o 
   7 -10   1        1.42        1.27      0.72 o 
   8 -10   1       10.08        8.14      1.34 o 
  -3  -9   1        0.33        1.69      1.61 o 
  -2  -9   1        0.02       -0.64      0.95 o 
  -1  -9   1        3.95        5.00      1.10 o 
   0  -9   1        3.27        1.97      0.98 o 
   1  -9   1        5.16        3.46      1.00 o 
   2  -9   1        8.90        8.89      0.86 o 
   3  -9   1       35.69       36.10      1.78 o 
   4  -9   1        0.00       -0.60      0.60 o 
   5  -9   1        0.16       -0.45      0.88 o 
   6  -9   1        0.12        0.10      0.64 o 
   7  -9   1        2.80        1.46      0.79 o 
   8  -9   1        0.16       -0.28      1.46 o 
  -4  -8   1        9.44       13.06      2.38 o 
  -3  -8   1        1.33        1.89      0.77 o 
  -2  -8   1        0.98        2.73      0.94 o 
  -1  -8   1        9.15       10.83      1.07 o 
   0  -8   1       18.32       15.99      1.21 o 
   1  -8   1       67.29       66.80      2.18 o 
   2  -8   1        7.41        5.47      1.01 o 
   3  -8   1       64.02       59.77      1.97 o 
   4  -8   1       51.91       54.22      1.80 o 
   5  -8   1        9.62        9.84      0.98 o 
   6  -8   1       10.25        8.44      0.77 o 
   7  -8   1        2.38        1.68      0.72 o 
   8  -8   1        1.06        0.09      0.82 o 
   9  -8   1        3.65        3.42      1.25 o 
  -5  -7   1        1.99        1.93      0.97 o 
  -4  -7   1        3.78        4.02      0.76 o 
  -3  -7   1        1.57        1.65      0.60 o 
  -2  -7   1       35.42       39.16      1.63 o 
  -1  -7   1        6.81        5.46      0.64 o 
   0  -7   1       20.11       21.05      1.31 o 
   1  -7   1      177.95      181.92      4.28 o 
   2  -7   1       21.34       19.18      1.03 o 
   3  -7   1      134.49      138.58      3.70 o 
   4  -7   1       12.39       13.17      0.77 o 
   5  -7   1        0.10       -0.06      0.42 o 
   6  -7   1        0.17        0.32      0.43 o 
   7  -7   1        2.89        1.29      1.00 o 
   8  -7   1        1.40        0.51      0.98 o 
  -6  -6   1        1.58        2.18      0.93 o 
  -5  -6   1        0.00        0.57      0.85 o 
  -4  -6   1        0.96        0.93      0.63 o 
  -3  -6   1       35.69       36.17      1.25 o 
  -2  -6   1       34.34       35.20      1.80 o 
  -1  -6   1       52.99       46.57      2.08 o 
   0  -6   1      138.54      132.27      2.71 o 
   1  -6   1       27.85       24.54      1.41 o 
   2  -6   1      128.80      124.12      2.95 o 
   3  -6   1        2.96        2.22      0.80 o 
   4  -6   1       22.12       25.04      1.14 o 
   5  -6   1       49.84       64.33      1.91 o 
   6  -6   1        1.69        2.70      0.60 o 
   7  -6   1        9.26       10.18      1.33 o 
  -7  -5   1        0.22       -0.54      0.97 o 
  -6  -5   1        4.67        5.19      0.82 o 
  -5  -5   1       25.62       30.27      1.52 o 
  -4  -5   1       34.94       37.60      1.29 o 
  -3  -5   1      241.80      265.08      5.20 o 
  -2  -5   1       24.65       23.22      0.82 o 
  -1  -5   1      120.84      132.78      2.35 o 
   0  -5   1        1.64        1.85      0.26 o 
   1  -5   1        4.64        4.58      0.31 o 
   2  -5   1        8.33        5.97      0.29 o 
   3  -5   1       84.32       81.57      1.80 o 
   4  -5   1        9.01        9.53      0.75 o 
   5  -5   1        7.91        9.83      0.71 o 
   6  -5   1       13.33       13.28      1.99 o 
   7  -5   1        0.03       -0.77      1.00 o 
   8  -5   1        1.43        2.27      1.48 o 
   9  -5   1        0.46        0.00      1.50 o 
  -7  -4   1        1.57        0.20      0.87 o 
  -6  -4   1       18.48       19.41      1.10 o 
  -5  -4   1        0.02       -0.39      0.49 o 
  -4  -4   1       11.76       14.05      0.73 o 
  -3  -4   1       47.69       51.40      1.26 o 
  -2  -4   1       41.52       44.65      1.02 o 
  -1  -4   1       29.03       34.76      0.76 o 
   0  -4   1      103.90      110.29      2.03 o 
   1  -4   1     1506.89     1461.09     26.67 o 
   2  -4   1      117.93      101.78      2.00 o 
   3  -4   1       39.35       43.70      3.53 o 
   4  -4   1        3.70        4.32      0.38 o 
   5  -4   1       27.77       30.17      2.82 o 
   6  -4   1        2.89        3.89      0.81 o 
   7  -4   1        1.05        1.97      1.29 o 
   8  -4   1       19.58       24.62      3.00 o 
   9  -4   1        1.07        2.22      1.60 o 
  10  -4   1        1.02        2.96      1.49 o 
  -8  -3   1        1.77        1.99      0.66 o 
  -7  -3   1       13.69       12.91      0.91 o 
  -6  -3   1        2.23        1.80      0.60 o 
  -5  -3   1        2.08        1.31      0.42 o 
  -4  -3   1       13.09       12.31      0.62 o 
  -3  -3   1       61.67       57.10      1.31 o 
  -2  -3   1       89.61       82.76      1.60 o 
  -1  -3   1      437.83      404.11     10.05 o 
   0  -3   1      425.53      430.81      8.37 o 
   1  -3   1       77.41       76.80      2.31 o 
   2  -3   1      472.49      459.78     11.74 o 
   3  -3   1       34.97       39.73      1.11 o 
   4  -3   1       79.35       90.93      3.68 o 
   5  -3   1       35.77       39.54      1.99 o 
   6  -3   1      384.04      414.99     21.94 o 
   7  -3   1       23.24       23.45      2.58 o 
   8  -3   1       44.07       51.61      4.16 o 
   9  -3   1        2.42        1.49      1.57 o 
  -8  -2   1        4.57        3.56      0.80 o 
  -7  -2   1        0.05       -0.46      0.46 o 
  -6  -2   1        1.86        1.55      0.42 o 
  -5  -2   1        2.85        2.44      0.37 o 
  -4  -2   1       10.27        9.10      0.64 o 
  -3  -2   1      112.05      117.45      2.35 o 
  -2  -2   1       23.21       17.87      0.48 o 
  -1  -2   1        9.79        8.63      0.30 o 
   0  -2   1      123.67      113.15      3.27 o 
   1  -2   1      330.58      326.13      5.93 o 
   2  -2   1      731.43      787.77     24.85 o 
   3  -2   1      118.93      121.95      4.69 o 
   4  -2   1     1180.31     1203.18     43.79 o 
   5  -2   1        0.02       -0.44      0.44 o 
   6  -2   1       42.70       47.81      3.62 o 
   7  -2   1        1.79        0.24      1.30 o 
   8  -2   1        0.00       -0.62      0.67 o 
   9  -2   1        0.59        0.41      0.76 o 
  -9  -1   1        0.09       -0.86      0.86 o 
  -8  -1   1        1.83        1.72      0.85 o 
  -7  -1   1        0.25        0.40      0.50 o 
  -6  -1   1       46.92       55.34      1.56 o 
  -5  -1   1        0.82        0.76      0.26 o 
  -4  -1   1      173.58      160.44      4.01 o 
  -3  -1   1      236.38      123.51      6.86 o 
  -2  -1   1      551.82      576.18     12.72 o 
  -1  -1   1       82.61       83.68      1.64 o 
   0  -1   1     4261.52     3691.45    104.30 o 
   1  -1   1      508.25      511.20     11.80 o 
   2  -1   1    28878.83    28860.47   1503.06 o 
   3  -1   1      187.60      204.40      5.76 o 
   4  -1   1     2072.23     2300.23     61.78 o 
   5  -1   1        2.35        1.95      0.48 o 
   6  -1   1       11.11        9.76      1.34 o 
   7  -1   1        0.41        0.56      0.66 o 
   8  -1   1        0.23       -0.58      0.58 o 
   9  -1   1        0.12       -0.59      0.59 o 
  -9   0   1        2.10        1.36      0.67 o 
  -8   0   1        8.81        9.87      1.34 o 
  -7   0   1       17.10       17.07      1.18 o 
  -6   0   1       28.07       30.40      1.39 o 
  -5   0   1       15.34       20.84      1.46 o 
  -4   0   1        2.65        1.58      0.73 o 
  -3   0   1      218.55      224.25     11.82 o 
  -2   0   1       29.08       34.15      1.52 o 
  -1   0   1        0.10        0.83      0.24 o 
   0   0   1      149.77      143.40      4.17 o 
   1   0   1      135.48      139.74      4.97 o 
   2   0   1       65.82       72.59      2.58 o 
   4   0   1       38.51       32.85      1.03 o 
   5   0   1        1.36        1.18      0.29 o 
   6   0   1        0.28        0.26      0.44 o 
   7   0   1        8.23        7.39      0.76 o 
   8   0   1        0.68        0.83      0.59 o 
   9   0   1        1.01        1.07      0.78 o 
  -9   1   1        0.18        0.57      0.71 o 
  -8   1   1        0.39        0.67      0.98 o 
  -7   1   1        0.46        0.23      0.83 o 
  -6   1   1       41.79       44.44      3.30 o 
  -5   1   1       20.85       21.94      2.02 o 
  -4   1   1        0.09        7.13      1.08 o 
  -2   1   1     6468.29     6715.55    339.50 o 
  -1   1   1        6.91        5.15      0.20 o 
   0   1   1     1533.24     1271.83     27.87 o 
   1   1   1      490.26      491.27     10.39 o 
   2   1   1      289.29      260.70      6.59 o 
   3   1   1       49.34       63.23      1.64 o 
   4   1   1        0.02        0.06      0.17 o 
   5   1   1       11.20       11.03      0.64 o 
   6   1   1        0.03        0.41      0.38 o 
   7   1   1        0.06       -0.43      0.43 o 
   8   1   1        0.34       -0.13      0.85 o 
 -10   2   1        2.06        2.56      1.44 o 
  -9   2   1        0.27       -0.82      1.10 o 
  -8   2   1        0.08       -0.82      0.82 o 
  -7   2   1        5.50        4.86      1.49 o 
  -6   2   1        9.82        7.15      1.40 o 
  -5   2   1       17.12       16.34      1.72 o 
  -4   2   1       10.03       15.21      1.47 o 
  -3   2   1        0.72        0.18      0.37 o 
  -2   2   1      555.93      517.74     14.98 o 
  -1   2   1      450.65      402.80      7.84 o 
   0   2   1      408.41      336.00      7.49 o 
   1   2   1       15.32       25.29      0.61 o 
   2   2   1       15.71       11.17      0.38 o 
   3   2   1      333.99      352.77      7.14 o 
   4   2   1        0.27        0.15      0.26 o 
   5   2   1       18.19       19.20      0.89 o 
   6   2   1        2.24        1.42      0.50 o 
   7   2   1       10.40       11.02      1.00 o 
   8   2   1        0.01        0.48      0.59 o 
 -10   3   1        0.19       -0.37      1.34 o 
  -9   3   1        0.00       -0.97      1.04 o 
  -8   3   1        0.69        0.55      1.33 o 
  -7   3   1        5.27        6.90      1.04 o 
  -6   3   1       43.76       52.13      2.55 o 
  -5   3   1       53.58       60.08      2.69 o 
  -4   3   1        5.18        6.29      1.77 o 
  -3   3   1       13.06       17.44      0.99 o 
  -2   3   1      249.14      221.90      6.41 o 
  -1   3   1       13.41       10.61      0.58 o 
   0   3   1      440.84      381.92      6.63 o 
   1   3   1       19.03       15.00      0.56 o 
   2   3   1       96.28       95.55      1.84 o 
   3   3   1       36.29       36.18      0.96 o 
   4   3   1        8.16        7.69      0.48 o 
   5   3   1        8.08        8.99      0.72 o 
   6   3   1       12.52       13.51      0.93 o 
   7   3   1       21.30       20.17      1.66 o 
 -10   4   1        1.92        3.36      1.44 o 
  -9   4   1        1.24        1.14      1.11 o 
  -8   4   1        3.34        3.45      1.42 o 
  -7   4   1       15.94       18.33      1.51 o 
  -6   4   1       16.73       17.07      1.34 o 
  -5   4   1        0.05        0.44      0.89 o 
  -4   4   1      141.46      149.72      4.44 o 
  -3   4   1        3.74        1.37      0.58 o 
  -2   4   1       16.36       23.99      0.69 o 
  -1   4   1      226.99      244.83      8.72 o 
   0   4   1       22.28       14.85      0.47 o 
   1   4   1       29.75       34.29      0.73 o 
   2   4   1       27.39       28.97      0.79 o 
   3   4   1       49.23       51.82      1.30 o 
   4   4   1       62.40       72.08      1.72 o 
   5   4   1       11.36       12.06      0.91 o 
   6   4   1        8.08        8.14      0.89 o 
   7   4   1        1.06        1.02      0.71 o 
  -7   5   1       12.59       13.55      1.33 o 
  -6   5   1        0.94        0.92      0.66 o 
  -5   5   1      147.17      167.98      6.53 o 
  -4   5   1      116.94      126.72      4.84 o 
  -3   5   1       71.02       63.18      1.60 o 
  -2   5   1      231.43      241.43      6.02 o 
  -1   5   1       27.28       28.85      0.93 o 
   0   5   1        1.65        0.75      0.23 o 
   1   5   1      134.82      138.92      2.63 o 
   2   5   1       15.40       15.62      0.66 o 
   3   5   1      101.43      106.83      2.34 o 
   4   5   1        5.80        4.37      0.59 o 
   5   5   1        5.14        3.69      0.79 o 
   6   5   1        1.85        1.70      0.78 o 
  -7   6   1       19.31       21.39      2.43 o 
  -6   6   1       19.58       22.76      4.14 o 
  -5   6   1      103.12      118.60      4.52 o 
  -4   6   1        1.07       -0.19      0.55 o 
  -3   6   1       67.88       78.89      3.19 o 
  -2   6   1        0.41       -0.20      0.29 o 
  -1   6   1        3.78        5.94      0.50 o 
   0   6   1      136.08      134.06      2.75 o 
   1   6   1        2.45        3.01      0.44 o 
   2   6   1       21.52       21.50      0.87 o 
   3   6   1       28.59       28.26      1.05 o 
   4   6   1        0.03       -0.53      0.56 o 
   5   6   1        6.48        6.66      0.92 o 
  -8   7   1        0.00       -0.43      1.47 o 
  -7   7   1        1.28        0.54      0.77 o 
  -6   7   1        0.00       -0.68      0.90 o 
  -5   7   1       11.55       11.49      1.12 o 
  -4   7   1        1.25        0.20      0.50 o 
  -3   7   1       40.95       39.81      1.63 o 
  -2   7   1       91.75       83.88      2.86 o 
  -1   7   1       18.36       19.71      1.35 o 
   0   7   1      153.58      157.74      5.04 o 
   1   7   1       78.00       90.77      3.25 o 
   2   7   1        0.48       -0.10      0.65 o 
   3   7   1        8.11        7.99      1.36 o 
   4   7   1        0.06       -0.04      0.95 o 
  -8   8   1        0.09        0.08      0.84 o 
  -7   8   1        0.23        0.34      0.83 o 
  -6   8   1        0.22        1.09      0.65 o 
  -5   8   1        5.09        4.28      1.01 o 
  -4   8   1      120.25      127.57      6.17 o 
  -3   8   1        7.31        8.02      0.87 o 
  -2   8   1      130.46      124.53      3.51 o 
  -1   8   1        6.76        9.44      1.00 o 
   0   8   1        0.02        0.82      0.70 o 
   1   8   1        1.99        1.80      0.96 o 
   2   8   1        0.39       -0.60      0.82 o 
   3   8   1        2.84        2.87      1.47 o 
  -9   9   1        0.29       -1.20      1.20 o 
  -8   9   1        0.26       -0.69      0.88 o 
  -7   9   1        5.13        4.14      1.07 o 
  -6   9   1        2.30        1.55      1.31 o 
  -5   9   1        4.91        3.69      1.03 o 
  -4   9   1       13.51       14.58      1.14 o 
  -3   9   1       10.72        9.54      0.87 o 
  -2   9   1        0.11       -0.16      0.59 o 
  -1   9   1        0.08       -0.08      0.88 o 
   0   9   1        0.97        0.86      0.98 o 
   1   9   1        6.60        9.12      1.37 o 
   2   9   1        2.22        0.83      1.07 o 
  -8  10   1        1.98        1.43      1.12 o 
  -7  10   1        1.44        2.09      0.73 o 
  -6  10   1        6.58        7.25      1.08 o 
  -5  10   1        0.03        0.10      0.79 o 
  -4  10   1        1.20        1.68      0.70 o 
  -3  10   1        2.38        2.03      0.73 o 
  -2  10   1        0.49       -0.14      1.01 o 
  -1  10   1        4.61        2.62      1.52 o 
   0  10   1        2.16        2.53      1.26 o 
   1  10   1       13.94       17.43      2.59 o 
  -6  11   1        1.50        0.12      1.14 o 
  -5  11   1        0.00        0.00      0.87 o 
  -4  11   1        0.19       -0.29      0.74 o 
  -3  11   1       14.03       15.20      2.46 o 
  -2  11   1        0.00        1.18      1.22 o 
   1 -11   2        1.70        2.43      1.84 o 
   2 -11   2       12.72       13.27      1.64 o 
   3 -11   2        0.16       -1.06      1.06 o 
   4 -11   2        1.51        2.42      0.80 o 
   5 -11   2        0.00        0.28      0.77 o 
   6 -11   2        0.56        0.26      0.95 o 
  -1 -10   2        0.13       -1.17      1.54 o 
   0 -10   2        1.14        1.80      1.16 o 
   1 -10   2        2.60        1.56      1.04 o 
   2 -10   2        3.65        4.82      1.13 o 
   3 -10   2        1.42        2.08      0.69 o 
   4 -10   2        3.83        3.54      0.74 o 
   5 -10   2        8.04        8.63      0.97 o 
   6 -10   2        2.48        1.77      0.73 o 
   7 -10   2        0.07       -0.26      0.78 o 
  -3  -9   2        0.76        1.83      1.54 o 
  -2  -9   2       17.62       23.28      2.80 o 
  -1  -9   2        1.02        0.38      0.90 o 
   0  -9   2        1.49        2.40      1.42 o 
   1  -9   2        0.84        1.13      0.88 o 
   2  -9   2       13.80       12.83      0.96 o 
   3  -9   2       27.62       27.04      1.29 o 
   4  -9   2        0.13       -0.63      0.63 o 
   5  -9   2       42.06       45.64      1.76 o 
   6  -9   2        8.43        7.65      0.87 o 
   7  -9   2        7.65        6.72      0.89 o 
   8  -9   2        2.65        1.72      0.98 o 
  -4  -8   2        0.26       -0.72      1.02 o 
  -3  -8   2        3.69        2.97      1.01 o 
  -2  -8   2        6.02       10.46      1.72 o 
  -1  -8   2        3.28        3.75      0.85 o 
   0  -8   2       22.45       22.45      2.51 o 
   1  -8   2        7.31        4.22      1.14 o 
   2  -8   2       22.67       23.26      2.09 o 
   3  -8   2       65.52       62.27      2.71 o 
   4  -8   2       18.26       18.07      1.02 o 
   5  -8   2       48.54       53.36      1.83 o 
   6  -8   2       10.81       11.20      0.85 o 
   7  -8   2        0.49        0.05      0.77 o 
   8  -8   2        0.85       -0.02      0.83 o 
   9  -8   2        1.19        0.98      1.20 o 
  -5  -7   2        1.53        1.52      0.94 o 
  -4  -7   2        2.98        2.43      0.72 o 
  -3  -7   2        5.13        4.78      0.89 o 
  -2  -7   2        1.72       -0.75      1.34 o 
  -1  -7   2       33.41       35.62      1.36 o 
   0  -7   2       19.11       17.55      1.27 o 
   1  -7   2      142.25      140.68      3.13 o 
   2  -7   2       24.49       23.51      1.10 o 
   3  -7   2        0.00       -0.42      0.42 o 
   4  -7   2       41.08       44.97      1.33 o 
   5  -7   2        0.36        0.61      0.45 o 
   6  -7   2        8.58        8.07      0.67 o 
   7  -7   2        6.24        6.98      0.96 o 
   8  -7   2        1.56        0.46      1.04 o 
   9  -7   2        1.59        0.63      1.03 o 
  -6  -6   2        0.23       -0.46      0.85 o 
  -5  -6   2        0.02       -0.16      0.65 o 
  -4  -6   2       24.94       30.21      1.41 o 
  -3  -6   2       29.74       34.01      1.33 o 
  -2  -6   2       99.10       99.77      2.78 o 
  -1  -6   2      248.58      261.40      5.08 o 
   0  -6   2       51.69       50.81      1.80 o 
   1  -6   2      120.74      119.45      2.43 o 
   2  -6   2        3.90        3.13      0.34 o 
   3  -6   2        1.27        0.81      0.26 o 
   4  -6   2       12.45       13.15      0.65 o 
   5  -6   2       25.77       30.57      1.02 o 
   6  -6   2        1.17        0.68      0.45 o 
   7  -6   2        2.08        1.78      0.77 o 
   8  -6   2        2.34        2.57      0.98 o 
   9  -6   2        0.04        0.49      0.86 o 
  -7  -5   2        0.02        0.20      1.08 o 
  -6  -5   2        7.39        6.89      1.09 o 
  -5  -5   2        7.68        7.43      0.80 o 
  -4  -5   2       71.36       78.15      2.22 o 
  -3  -5   2       33.06       31.18      1.25 o 
  -2  -5   2      138.85      151.33      3.05 o 
  -1  -5   2       42.78       45.70      0.98 o 
   0  -5   2       17.43       18.45      0.61 o 
   1  -5   2        6.35        5.29      0.33 o 
   2  -5   2       65.32       65.10      1.40 o 
   3  -5   2      404.73      428.46      7.02 o 
   4  -5   2       22.11       21.80      0.88 o 
   5  -5   2        7.33        6.99      0.52 o 
   6  -5   2        0.29       -0.04      0.58 o 
   7  -5   2        3.31        3.14      0.75 o 
   8  -5   2        6.05        5.60      0.91 o 
   9  -5   2        1.19       -0.40      1.55 o 
  -7  -4   2        3.47        3.85      0.78 o 
  -6  -4   2        8.09        9.12      0.84 o 
  -5  -4   2       31.75       33.46      1.21 o 
  -4  -4   2        5.29        5.27      0.76 o 
  -3  -4   2        0.57        0.24      0.35 o 
  -2  -4   2       92.99      100.25      2.07 o 
  -1  -4   2       83.20       75.72      1.39 o 
   0  -4   2      143.36      133.94      2.76 o 
   1  -4   2      145.38      152.07      2.94 o 
   2  -4   2      275.91      274.82      4.77 o 
   3  -4   2       18.36       21.55      0.58 o 
   4  -4   2       59.92       62.12      1.75 o 
   5  -4   2        2.20        3.28      0.53 o 
   6  -4   2        3.66        3.75      1.38 o 
   7  -4   2        9.23       10.45      1.97 o 
   8  -4   2       43.64       40.66      3.76 o 
   9  -4   2        4.20        3.81      1.44 o 
  -8  -3   2        8.46        8.47      1.05 o 
  -7  -3   2        2.26        3.21      0.67 o 
  -6  -3   2       24.28       26.46      1.03 o 
  -5  -3   2        0.99        1.71      0.41 o 
  -4  -3   2       20.38       21.25      0.79 o 
  -3  -3   2        0.31       -0.15      0.21 o 
  -2  -3   2        5.82        5.95      0.43 o 
  -1  -3   2      217.85      201.08      4.73 o 
   0  -3   2      202.38      176.23      3.75 o 
   1  -3   2       38.32       33.47      1.51 o 
   2  -3   2       10.62       10.89      0.35 o 
   3  -3   2       90.01       99.92      2.31 o 
   4  -3   2      195.77      232.34      4.66 o 
   5  -3   2        2.70        4.39      0.66 o 
   6  -3   2      321.82      343.49     12.01 o 
   7  -3   2        1.75        1.77      0.64 o 
   8  -3   2       24.85       24.80      3.06 o 
   9  -3   2        0.49        1.08      1.64 o 
  -8  -2   2        0.26        1.00      0.70 o 
  -7  -2   2        0.22       -0.25      0.45 o 
  -6  -2   2        0.52        0.66      0.39 o 
  -5  -2   2       10.21       11.94      0.63 o 
  -4  -2   2      190.45      146.88      8.43 o 
  -3  -2   2       55.82       66.48      1.42 o 
  -2  -2   2     1166.25     1170.30     20.08 o 
  -1  -2   2      785.22      809.25     28.82 o 
   0  -2   2      888.45      796.79     22.67 o 
   1  -2   2      133.60      128.67      2.15 o 
   2  -2   2      217.34      242.65      4.93 o 
   3  -2   2      161.30      167.36      4.65 o 
   4  -2   2     2758.84     2893.91     60.65 o 
   5  -2   2       12.11       14.53      1.00 o 
   6  -2   2      381.92      408.79     15.57 o 
   7  -2   2        0.32        0.31      0.61 o 
   8  -2   2        9.55        7.59      1.92 o 
   9  -2   2        0.02        0.46      0.89 o 
  -9  -1   2        0.29        0.13      0.69 o 
  -8  -1   2        0.08       -0.75      0.76 o 
  -7  -1   2        8.47        6.69      0.85 o 
  -6  -1   2       16.09       19.80      0.97 o 
  -5  -1   2       84.92       94.42      2.80 o 
  -4  -1   2       55.02       60.20      1.58 o 
  -3  -1   2       78.23       91.31      2.70 o 
  -2  -1   2        3.91        4.05      0.26 o 
  -1  -1   2      200.55      188.63      7.42 o 
   0  -1   2        3.28        4.91      0.25 o 
   1  -1   2       20.71       14.93      0.45 o 
   3  -1   2        1.72        2.02      0.31 o 
   4  -1   2        3.47        1.46      0.86 o 
   5  -1   2        2.76        4.09      0.40 o 
   6  -1   2        2.67        0.88      0.90 o 
   7  -1   2        0.36        0.06      0.50 o 
   8  -1   2        0.01        0.32      0.62 o 
   9  -1   2        1.58        1.15      0.68 o 
  -9   0   2        0.19        0.82      0.77 o 
  -8   0   2       12.20       11.59      1.04 o 
  -7   0   2        4.37        3.15      0.64 o 
  -6   0   2       32.04       34.16      2.11 o 
  -5   0   2       28.33       24.14      2.58 o 
  -4   0   2      212.31      258.71      9.71 o 
  -3   0   2       81.31       91.80      4.95 o 
  -2   0   2      719.25      771.11     27.72 o 
  -1   0   2      292.63      258.33      6.26 o 
   0   0   2     2841.60     2484.15     69.80 o 
   1   0   2       39.78       35.92      0.89 o 
   3   0   2       71.82       76.07      2.04 o 
   5   0   2        6.47        8.43      0.55 o 
   6   0   2        7.02        6.92      0.58 o 
   7   0   2        0.57        0.96      0.58 o 
   8   0   2        0.80        1.15      0.67 o 
   9   0   2        0.02        0.39      0.86 o 
  -9   1   2        0.44       -0.01      1.17 o 
  -8   1   2       10.13       10.17      1.51 o 
  -7   1   2        0.74       -0.72      0.72 o 
  -6   1   2        0.02        1.11      0.69 o 
  -5   1   2       20.73       20.44      1.41 o 
  -4   1   2       75.33       76.52      3.18 o 
  -3   1   2      118.58      107.01     15.87 o 
  -2   1   2      246.81      362.63     13.11 o 
  -1   1   2      112.33      113.04      2.80 o 
   0   1   2      626.07      593.03     13.05 o 
   1   1   2      303.58      290.38      6.17 o 
   2   1   2      185.16      189.84      3.59 o 
   3   1   2        9.98       10.40      0.44 o 
   4   1   2        0.00        0.39      0.22 o 
   5   1   2       30.04       33.91      1.23 o 
   6   1   2        0.32        0.13      0.43 o 
   7   1   2        3.68        2.86      0.73 o 
   8   1   2        0.15        0.75      0.68 o 
 -10   2   2        0.30       -0.31      1.32 o 
  -9   2   2        0.64        0.81      1.13 o 
  -8   2   2        0.08       -0.87      0.87 o 
  -7   2   2        0.08        0.09      0.74 o 
  -6   2   2        4.00        5.53      0.93 o 
  -5   2   2       71.17       79.18      3.34 o 
  -4   2   2       84.72       95.46      4.17 o 
  -3   2   2      621.35      689.75     24.83 o 
  -2   2   2        0.45        0.28      0.16 o 
  -1   2   2       75.66       57.92      1.16 o 
   0   2   2      213.36      209.97      4.24 o 
   1   2   2      162.30      167.84      3.90 o 
   2   2   2      352.62      364.33      6.79 o 
   3   2   2       10.92       12.52      0.65 o 
   4   2   2       56.24       60.05      1.62 o 
   5   2   2        1.86        1.07      0.49 o 
   6   2   2        7.96        7.41      0.70 o 
   7   2   2        0.54        1.17      0.68 o 
   8   2   2        5.02        4.47      1.17 o 
 -10   3   2        2.16        1.52      1.36 o 
  -9   3   2        0.05       -0.15      1.08 o 
  -8   3   2       19.21       22.06      1.91 o 
  -7   3   2        6.38        8.44      1.14 o 
  -6   3   2       49.67       52.70      3.36 o 
  -5   3   2       66.51       71.94      3.02 o 
  -4   3   2        2.45        1.89      0.35 o 
  -3   3   2        0.46        0.38      0.17 o 
  -2   3   2      484.47      453.60     12.66 o 
  -1   3   2       58.40       58.76      1.65 o 
   0   3   2      162.04      149.14      2.66 o 
   1   3   2       48.29       55.11      1.21 o 
   2   3   2       21.48       19.30      0.64 o 
   3   3   2       52.52       56.72      1.43 o 
   4   3   2        5.56        5.52      0.53 o 
   5   3   2       13.16       14.41      0.76 o 
   6   3   2       10.01       10.89      0.87 o 
   7   3   2        7.43        7.99      0.87 o 
  -9   4   2        0.25       -0.04      1.08 o 
  -8   4   2        7.01        5.07      1.10 o 
  -7   4   2        6.84        6.01      0.81 o 
  -6   4   2       11.25       11.36      0.89 o 
  -5   4   2       25.72       37.69      1.91 o 
  -4   4   2        0.24        0.73      0.31 o 
  -3   4   2      926.84      940.30     33.21 o 
  -2   4   2      373.97      390.11      7.68 o 
  -1   4   2      444.48      471.24     10.27 o 
   0   4   2      392.08      381.31      6.70 o 
   1   4   2       10.58       11.46      0.44 o 
   2   4   2        0.00       -0.25      0.25 o 
   3   4   2       34.88       37.16      1.07 o 
   4   4   2       23.18       22.66      0.96 o 
   5   4   2       22.12       21.24      1.03 o 
   6   4   2        6.87        6.93      0.87 o 
   7   4   2        2.13        2.52      1.06 o 
  -8   5   2        0.54       -0.17      1.33 o 
  -7   5   2        0.06        0.10      1.16 o 
  -6   5   2       12.56       12.71      1.85 o 
  -5   5   2       41.28       40.83      1.51 o 
  -4   5   2      132.48      151.64      5.70 o 
  -3   5   2      210.78      227.58      5.08 o 
  -2   5   2        1.66        3.30      0.31 o 
  -1   5   2      265.66      273.37      6.95 o 
   0   5   2        1.08        0.55      0.21 o 
   1   5   2        4.46        5.61      0.40 o 
   2   5   2       45.37       48.00      1.42 o 
   3   5   2       10.43       12.96      0.70 o 
   4   5   2        7.01        6.85      0.69 o 
   5   5   2        6.58        6.68      0.73 o 
   6   5   2        0.33        0.86      0.79 o 
  -8   6   2        0.06       -0.96      1.33 o 
  -7   6   2        5.00        8.01      1.74 o 
  -6   6   2        0.29        0.55      1.14 o 
  -5   6   2        4.16        5.26      1.36 o 
  -4   6   2        0.05       -0.64      0.85 o 
  -2   6   2       42.21       47.49      2.24 o 
  -1   6   2       69.74       71.62      2.13 o 
   0   6   2      124.20      122.40      3.02 o 
   1   6   2       19.68       21.43      0.97 o 
   2   6   2      148.95      159.13      4.73 o 
   3   6   2       28.04       33.82      1.15 o 
   4   6   2        0.75       -0.55      0.55 o 
   5   6   2        3.62        2.54      0.69 o 
  -8   7   2        9.10        8.95      2.05 o 
  -7   7   2        3.07        1.22      1.70 o 
  -6   7   2        0.01       -0.57      0.65 o 
  -5   7   2        0.05       -0.68      1.31 o 
  -4   7   2       10.38       10.86      0.82 o 
  -3   7   2       15.09       14.91      0.99 o 
  -2   7   2      147.45      144.42      4.50 o 
  -1   7   2       20.45       22.74      1.30 o 
   0   7   2      105.24      109.01      3.73 o 
   1   7   2        3.15        2.71      0.98 o 
   2   7   2        0.75        0.00      0.67 o 
   3   7   2        0.58        1.22      0.94 o 
   4   7   2        0.02        0.20      0.97 o 
  -8   8   2        6.43        5.61      1.09 o 
  -7   8   2        0.09        1.37      0.86 o 
  -6   8   2        8.06        8.63      1.15 o 
  -5   8   2       23.10       22.39      1.73 o 
  -4   8   2        2.77        0.58      0.64 o 
  -3   8   2       18.37       18.51      1.22 o 
  -2   8   2       33.33       31.38      1.58 o 
  -1   8   2       18.77       15.64      1.42 o 
   0   8   2        0.05        0.29      0.84 o 
   1   8   2        0.34       -0.45      0.82 o 
   2   8   2        1.83        1.08      0.93 o 
   3   8   2        1.85        1.50      1.44 o 
  -9   9   2        0.03        0.62      1.19 o 
  -8   9   2        0.71        0.92      0.99 o 
  -7   9   2       10.33       10.93      1.39 o 
  -6   9   2        2.02        1.13      1.41 o 
  -5   9   2        5.20        6.55      1.72 o 
  -4   9   2        4.48        2.72      0.76 o 
  -3   9   2        0.16        0.21      0.66 o 
  -2   9   2        6.34        9.33      0.92 o 
  -1   9   2        4.51        3.52      1.10 o 
   0   9   2        0.04       -0.51      0.96 o 
   1   9   2        4.26        4.41      1.51 o 
   2   9   2        0.65        0.29      1.57 o 
  -8  10   2        0.03       -1.15      1.15 o 
  -7  10   2        1.12        1.03      0.83 o 
  -6  10   2        3.56        3.04      1.10 o 
  -5  10   2        9.72       10.13      1.43 o 
  -4  10   2        2.93        2.17      0.73 o 
  -3  10   2        1.15        1.04      0.72 o 
  -2  10   2        0.86       -1.02      1.02 o 
  -1  10   2        9.97       11.91      2.42 o 
   0  10   2        0.09       -0.09      1.19 o 
  -6  11   2        1.36        1.32      0.95 o 
  -5  11   2        0.50        0.45      0.92 o 
  -4  11   2        0.43        0.77      0.81 o 
  -3  11   2        2.33        3.33      1.92 o 
  -2  11   2        0.33       -1.06      1.73 o 
   0 -11   3        1.44        0.52      1.25 o 
   1 -11   3        0.00        0.16      1.16 o 
   2 -11   3        4.39        4.48      1.31 o 
   3 -11   3        0.37       -0.11      1.08 o 
   4 -11   3        2.86        5.11      0.87 o 
   5 -11   3        0.28       -0.75      0.75 o 
   6 -11   3        0.95        1.14      0.90 o 
  -2 -10   3        0.33       -0.59      1.54 o 
  -1 -10   3        0.42        0.49      1.47 o 
   0 -10   3       13.87       19.57      2.77 o 
   1 -10   3        0.03       -0.17      0.92 o 
   2 -10   3        1.04        1.39      1.01 o 
   3 -10   3        0.08        0.33      0.63 o 
   4 -10   3        3.83        3.50      0.85 o 
   5 -10   3        5.81        5.09      0.85 o 
   6 -10   3        0.34        0.72      0.71 o 
   7 -10   3       12.02       10.92      1.29 o 
  -3  -9   3        0.00       -1.33      1.37 o 
  -2  -9   3        2.91        2.48      1.55 o 
  -1  -9   3        1.47        4.18      1.53 o 
   0  -9   3        5.77        8.88      1.72 o 
   1  -9   3        3.06        1.94      0.97 o 
   2  -9   3        3.90        4.03      0.71 o 
   3  -9   3        3.95        3.54      0.67 o 
   4  -9   3        3.57        2.94      0.63 o 
   5  -9   3       13.00       11.31      0.98 o 
   6  -9   3        3.79        3.37      1.27 o 
   7  -9   3       10.35       10.57      1.06 o 
   8  -9   3        3.52        1.79      1.04 o 
  -4  -8   3        5.86        7.33      1.98 o 
  -3  -8   3        0.06        0.10      0.92 o 
  -2  -8   3        2.22        1.70      0.90 o 
  -1  -8   3       19.71       20.63      1.41 o 
   0  -8   3        4.87        2.55      1.30 o 
   1  -8   3       10.53        8.77      1.52 o 
   2  -8   3        3.76        1.96      0.63 o 
   3  -8   3       95.58      103.27      3.64 o 
   4  -8   3        0.18       -0.46      0.46 o 
   5  -8   3        5.89        4.92      0.71 o 
   6  -8   3        3.60        2.75      0.62 o 
   7  -8   3        0.02       -0.21      1.77 o 
   8  -8   3        1.03        1.51      1.11 o 
   9  -8   3        0.22        1.50      1.25 o 
  -5  -7   3        1.06        1.57      0.79 o 
  -4  -7   3        0.00       -0.62      0.62 o 
  -3  -7   3        1.00       -0.17      0.69 o 
  -2  -7   3       64.32       67.11      2.29 o 
  -1  -7   3       21.80       25.51      1.14 o 
   0  -7   3      149.66      153.66      4.27 o 
   1  -7   3      108.14      108.93      2.53 o 
   2  -7   3       72.85       71.22      1.93 o 
   3  -7   3       61.73       65.41      1.77 o 
   4  -7   3        2.65        2.47      0.40 o 
   5  -7   3        0.72        0.85      0.48 o 
   6  -7   3        3.29        2.46      0.59 o 
   7  -7   3        7.37        8.94      1.06 o 
   8  -7   3        0.11       -0.21      0.75 o 
   9  -7   3        0.79       -0.17      0.97 o 
  -6  -6   3        0.02       -0.19      0.86 o 
  -5  -6   3        1.10        0.72      0.67 o 
  -4  -6   3        8.02        6.73      0.78 o 
  -3  -6   3       12.75       13.16      1.51 o 
  -2  -6   3      115.53      121.94      3.11 o 
  -1  -6   3      141.34      149.29      4.58 o 
   0  -6   3      325.60      349.68      7.09 o 
   1  -6   3        7.90        8.36      0.48 o 
   2  -6   3        2.38        1.88      0.35 o 
   3  -6   3        0.25       -0.35      0.43 o 
   4  -6   3        1.11        0.52      0.34 o 
   5  -6   3       32.39       34.28      1.11 o 
   6  -6   3        3.23        3.00      0.50 o 
   7  -6   3        0.48        0.31      0.73 o 
   8  -6   3        0.01       -0.39      0.80 o 
   9  -6   3        0.27        0.66      0.98 o 
  -7  -5   3        0.07       -0.53      1.07 o 
  -6  -5   3        6.48        5.17      1.11 o 
  -5  -5   3        6.65        7.26      0.78 o 
  -4  -5   3       21.22       20.22      2.12 o 
  -3  -5   3       43.10       35.62      2.30 o 
  -2  -5   3       14.72       15.32      1.14 o 
  -1  -5   3       14.15       11.26      0.50 o 
   0  -5   3      179.71      193.29      3.75 o 
   1  -5   3        6.06        4.03      0.31 o 
   2  -5   3       34.65       40.30      0.91 o 
   3  -5   3        1.42        1.25      0.29 o 
   5  -5   3        8.59        9.09      0.54 o 
   6  -5   3        5.02        4.24      0.62 o 
   7  -5   3        0.54        0.06      0.68 o 
   8  -5   3        0.06        0.58      1.07 o 
   9  -5   3        0.93        1.12      0.83 o 
  -7  -4   3        1.09        0.45      0.75 o 
  -6  -4   3       13.89       12.72      1.00 o 
  -5  -4   3       17.93       21.48      1.38 o 
  -4  -4   3       75.16       82.40      2.21 o 
  -3  -4   3        2.91        2.32      0.41 o 
  -2  -4   3       54.29       60.55      1.64 o 
  -1  -4   3        4.45        2.97      0.27 o 
   0  -4   3        5.49        5.97      0.34 o 
   1  -4   3      106.85      109.36      2.37 o 
   2  -4   3      156.93      162.56      2.76 o 
   3  -4   3        8.79        7.59      0.34 o 
   4  -4   3        0.08        0.24      0.17 o 
   5  -4   3        1.45        1.61      0.32 o 
   6  -4   3       40.01       42.24      2.04 o 
   7  -4   3        0.01        0.24      0.97 o 
   8  -4   3       67.84       71.95      3.22 o 
   9  -4   3        0.92        0.16      1.37 o 
  -8  -3   3        3.41        2.86      0.89 o 
  -7  -3   3        4.72        4.61      0.67 o 
  -6  -3   3        2.54        2.62      0.51 o 
  -5  -3   3        6.89        7.65      0.59 o 
  -4  -3   3        7.52        5.83      0.46 o 
  -3  -3   3       84.44       95.16      1.96 o 
  -2  -3   3      388.71      458.02      9.18 o 
  -1  -3   3      440.90      501.26     13.08 o 
   0  -3   3     1747.14     1707.49     32.95 o 
   1  -3   3      750.61      717.98     17.57 o 
   2  -3   3       79.59       84.51      1.65 o 
   3  -3   3       15.66       15.72      0.44 o 
   4  -3   3        0.29        0.84      0.24 o 
   5  -3   3       18.25       20.93      0.85 o 
   6  -3   3      170.22      175.16      7.00 o 
   7  -3   3        0.26       -0.15      0.65 o 
   8  -3   3       48.43       48.30      1.98 o 
   9  -3   3        0.05       -0.14      0.83 o 
  -9  -2   3        0.53       -0.23      0.95 o 
  -8  -2   3        1.32        0.19      0.66 o 
  -7  -2   3        1.01        0.02      0.55 o 
  -6  -2   3        0.00       -0.42      0.67 o 
  -5  -2   3       23.41       22.56      0.80 o 
  -4  -2   3       15.66        1.85      0.55 o 
  -3  -2   3      218.84      220.52      4.52 o 
  -2  -2   3       32.62       37.54      0.86 o 
  -1  -2   3       78.34       69.59      1.72 o 
   0  -2   3       82.80       72.71      1.64 o 
   1  -2   3        3.56        3.57      0.21 o 
   2  -2   3        5.08        4.33      0.32 o 
   3  -2   3       11.29        8.04      0.42 o 
   4  -2   3      123.98      132.73      4.78 o 
   5  -2   3       10.48       11.90      0.56 o 
   6  -2   3       12.55       12.73      1.29 o 
   7  -2   3        1.86        2.71      0.57 o 
   8  -2   3        0.03       -0.59      0.59 o 
   9  -2   3        0.00       -0.15      0.69 o 
  -9  -1   3        0.00        0.66      0.70 o 
  -8  -1   3        0.02       -0.04      0.59 o 
  -7  -1   3        0.12       -0.47      0.47 o 
  -6  -1   3       54.86       65.77      2.41 o 
  -5  -1   3       20.99       22.89      1.76 o 
  -4  -1   3      304.48      331.49      7.47 o 
  -3  -1   3      150.84      152.69      3.51 o 
  -2  -1   3      159.89      141.18      3.17 o 
  -1  -1   3      217.57      201.00      5.82 o 
   0  -1   3     1239.62     1090.04     30.89 o 
   1  -1   3      105.90      117.27      2.92 o 
   3  -1   3        3.47        4.33      0.30 o 
   4  -1   3       14.13       17.32      1.80 o 
   5  -1   3        7.20        6.73      0.54 o 
   6  -1   3        4.43        3.27      0.47 o 
   7  -1   3        0.98        0.10      0.54 o 
   8  -1   3        3.45        2.91      0.77 o 
   9  -1   3        0.03        0.48      0.85 o 
  -9   0   3        0.21        0.10      1.13 o 
  -8   0   3        5.84        4.54      0.99 o 
  -7   0   3        1.07        1.16      0.95 o 
  -6   0   3       34.80       43.66      2.41 o 
  -5   0   3        0.17        0.81      0.60 o 
  -4   0   3       10.15       17.48      1.86 o 
  -3   0   3        0.27        0.21      0.35 o 
  -2   0   3      215.88      261.83     14.46 o 
  -1   0   3      108.88       93.64      1.93 o 
   0   0   3      278.21      291.26      8.31 o 
   1   0   3      242.11      236.25      5.16 o 
   2   0   3       71.15       69.80      1.67 o 
   3   0   3       54.45       58.77      1.47 o 
   4   0   3       25.97       12.05      1.23 o 
   5   0   3       15.20       15.91      0.80 o 
   6   0   3        0.07        0.91      0.41 o 
   7   0   3        1.07        0.16      0.49 o 
   8   0   3        0.04       -0.42      0.66 o 
  -9   1   3        4.83        6.19      2.42 o 
  -8   1   3        3.47        2.45      1.13 o 
  -7   1   3        6.45        5.11      1.49 o 
  -6   1   3        5.85        4.18      0.89 o 
  -5   1   3        8.74        9.36      1.87 o 
  -4   1   3      124.48      151.06      6.74 o 
  -3   1   3      339.98      227.52     11.85 o 
  -2   1   3       69.17       77.52      6.04 o 
  -1   1   3     1675.13     1527.83     31.67 o 
   0   1   3       18.77       13.08      0.43 o 
   1   1   3      101.48       80.98      1.75 o 
   2   1   3       79.46       85.16      1.86 o 
   3   1   3      103.27      103.40      2.48 o 
   4   1   3      127.80      142.84      3.34 o 
   5   1   3       19.04       18.16      0.95 o 
   6   1   3       19.76       21.20      1.07 o 
   7   1   3        0.50        0.00      0.53 o 
   8   1   3        3.65        2.88      0.81 o 
 -10   2   3        1.00       -0.24      1.25 o 
  -9   2   3        0.28        0.75      1.12 o 
  -8   2   3        9.77       11.70      1.50 o 
  -7   2   3        0.18       -0.72      0.72 o 
  -6   2   3      130.97      155.04      6.17 o 
  -5   2   3       25.34       28.50      1.57 o 
  -4   2   3      538.19      637.06     23.05 o 
  -3   2   3      132.85      167.90      8.79 o 
  -2   2   3      399.80      414.63     21.19 o 
  -1   2   3       32.70       24.57      0.79 o 
   0   2   3      301.51      298.00      5.14 o 
   1   2   3      169.07      166.76      3.51 o 
   2   2   3       99.47      105.72      2.14 o 
   3   2   3        0.42        0.09      0.25 o 
   4   2   3        1.89        1.69      0.38 o 
   5   2   3       23.58       27.22      1.02 o 
   6   2   3        1.32        1.35      0.64 o 
   7   2   3        1.51        0.74      0.60 o 
 -10   3   3        0.16        0.11      1.41 o 
  -9   3   3        3.51        1.95      1.15 o 
  -8   3   3        0.04       -0.76      0.87 o 
  -7   3   3        0.02        0.39      0.71 o 
  -6   3   3       50.93       55.70      2.61 o 
  -5   3   3       10.75       12.50      1.34 o 
  -4   3   3       96.87      108.73      4.16 o 
  -3   3   3        0.06        1.86      0.31 o 
  -2   3   3       55.14       46.39      1.08 o 
  -1   3   3     1573.56     1617.48     34.61 o 
   0   3   3      340.99      399.58      7.45 o 
   1   3   3      450.10      499.30      8.60 o 
   2   3   3      153.61      158.67      3.13 o 
   3   3   3        0.89        0.73      0.32 o 
   4   3   3        0.53        0.25      0.40 o 
   5   3   3        5.21        5.46      0.61 o 
   6   3   3        9.31        7.62      0.83 o 
   7   3   3        2.70        2.17      0.70 o 
  -8   4   3       30.27       35.12      1.86 o 
  -7   4   3        0.57        0.42      0.61 o 
  -6   4   3       29.73       33.39      1.54 o 
  -5   4   3        0.57        0.29      0.38 o 
  -4   4   3        8.69        8.29      0.54 o 
  -3   4   3       37.98       33.26      1.52 o 
  -2   4   3      367.48      385.97      7.13 o 
  -1   4   3      125.83      135.05      3.12 o 
   0   4   3        6.25        7.86      0.36 o 
   1   4   3      278.94      271.07      5.19 o 
   2   4   3        0.08       -0.13      0.29 o 
   3   4   3        2.42        2.44      0.51 o 
   4   4   3        3.94        2.63      0.53 o 
   5   4   3        3.24        4.02      0.63 o 
   6   4   3        0.58        0.69      0.73 o 
  -8   5   3        5.01        3.36      1.60 o 
  -7   5   3        2.60        1.26      1.31 o 
  -6   5   3        0.77        1.06      1.18 o 
  -5   5   3        8.84        9.02      0.91 o 
  -4   5   3        7.81        7.30      1.85 o 
  -3   5   3       29.69       29.54      1.12 o 
  -2   5   3        0.15       -0.33      0.33 o 
  -1   5   3      202.42      204.74      4.68 o 
   0   5   3       94.71      109.61      2.73 o 
   1   5   3       44.71       41.83      1.06 o 
   2   5   3       57.23       54.54      1.41 o 
   3   5   3        7.40        7.45      0.67 o 
   4   5   3       55.86       64.11      2.41 o 
   5   5   3        4.42        5.24      0.73 o 
   6   5   3        1.16        0.77      0.95 o 
  -8   6   3        2.88        1.70      1.54 o 
  -7   6   3        8.48        9.52      1.84 o 
  -6   6   3       42.19       48.14      4.83 o 
  -5   6   3       45.96       51.45      2.32 o 
  -4   6   3        1.08       -0.19      0.67 o 
  -3   6   3        3.02        2.68      0.92 o 
  -2   6   3       18.00       19.61      1.07 o 
  -1   6   3       22.34       19.27      1.15 o 
   0   6   3       63.16       69.79      3.01 o 
   1   6   3        6.84        7.54      0.92 o 
   2   6   3       28.90       30.37      1.65 o 
   3   6   3        0.04       -0.56      0.84 o 
   4   6   3        0.60       -0.71      0.75 o 
   5   6   3        0.25        1.22      1.73 o 
  -9   7   3        0.34       -0.17      1.77 o 
  -8   7   3        1.20       -0.66      1.53 o 
  -7   7   3        5.24        2.28      1.62 o 
  -6   7   3       11.32        9.58      1.90 o 
  -5   7   3        2.54        1.89      1.27 o 
  -4   7   3       50.33       46.70      5.51 o 
  -3   7   3       59.97       45.36      2.87 o 
  -2   7   3        0.27       -0.55      0.55 o 
  -1   7   3       25.89       25.29      1.38 o 
   0   7   3       24.74       24.23      2.24 o 
   1   7   3       13.06       11.31      1.06 o 
   2   7   3        0.03       -0.35      0.88 o 
   3   7   3        0.77        0.15      0.95 o 
   4   7   3        0.79        0.15      1.77 o 
  -9   8   3        2.23        1.55      1.76 o 
  -8   8   3        7.16        8.29      1.25 o 
  -7   8   3        0.01       -0.15      0.79 o 
  -6   8   3        0.28        0.24      0.74 o 
  -5   8   3       35.19       37.80      2.16 o 
  -4   8   3        0.47        0.81      0.63 o 
  -3   8   3       18.61       14.38      1.10 o 
  -2   8   3        0.00        0.48      0.66 o 
  -1   8   3        3.89        1.87      0.87 o 
   0   8   3        8.04       11.23      1.50 o 
   1   8   3        3.21        3.98      1.07 o 
   2   8   3        1.07        1.05      1.36 o 
   3   8   3        1.91        3.58      1.66 o 
  -8   9   3        8.34        7.52      1.24 o 
  -7   9   3        0.08       -0.54      0.87 o 
  -6   9   3        0.03       -0.62      0.86 o 
  -5   9   3        5.10        5.43      1.11 o 
  -4   9   3        4.67        3.69      0.81 o 
  -3   9   3       27.02       26.45      1.56 o 
  -2   9   3        1.47        1.00      0.92 o 
  -1   9   3        4.47        4.25      1.13 o 
   0   9   3        0.80        0.02      0.99 o 
   1   9   3        1.53        1.40      1.17 o 
  -7  10   3        0.04        0.35      1.00 o 
  -6  10   3        1.89        0.75      1.00 o 
  -5  10   3        2.22        1.58      1.05 o 
  -4  10   3        5.00        4.99      0.96 o 
  -3  10   3        1.05        1.31      0.87 o 
  -2  10   3        1.82        0.30      1.10 o 
  -1  10   3        3.16        4.09      1.30 o 
   0  10   3        0.63        0.32      1.24 o 
  -5  11   3        0.54        1.43      0.95 o 
  -4  11   3        0.00       -0.36      0.90 o 
  -3  11   3        0.02       -0.07      1.81 o 
   0 -11   4        0.00       -1.08      1.20 o 
   1 -11   4        0.04       -1.05      1.05 o 
   2 -11   4        4.17        3.20      1.29 o 
   3 -11   4        0.21       -0.76      1.08 o 
   4 -11   4        0.37       -0.43      0.70 o 
   5 -11   4        0.03        0.80      0.82 o 
   6 -11   4        0.39        0.76      1.31 o 
  -2 -10   4        0.81        0.34      1.65 o 
  -1 -10   4        0.00       -1.37      1.37 o 
   0 -10   4        7.53        7.15      1.96 o 
   1 -10   4        0.02       -0.52      0.98 o 
   2 -10   4        4.74        5.80      3.05 o 
   3 -10   4        1.34        1.07      0.70 o 
   4 -10   4        0.29       -0.59      0.59 o 
   5 -10   4        0.90        1.47      0.74 o 
   6 -10   4        0.01        0.03      0.84 o 
   7 -10   4        1.69        1.37      1.14 o 
  -3  -9   4        1.08        1.44      1.67 o 
  -2  -9   4        5.21        7.75      1.87 o 
  -1  -9   4        2.59        2.04      1.46 o 
   0  -9   4        0.50        0.05      0.88 o 
   1  -9   4       15.18       15.34      2.38 o 
   2  -9   4        6.54        6.18      0.80 o 
   3  -9   4        1.77        0.94      0.59 o 
   4  -9   4        0.77        1.39      0.58 o 
   5  -9   4       30.10       36.09      1.57 o 
   6  -9   4        0.25        0.76      0.78 o 
   7  -9   4        5.10        3.87      0.88 o 
   8  -9   4        0.00        0.08      0.97 o 
  -4  -8   4        0.40        0.87      0.94 o 
  -3  -8   4        1.14        1.88      0.88 o 
  -2  -8   4        0.70        1.15      0.73 o 
  -1  -8   4        1.78        0.97      0.73 o 
   0  -8   4       58.97       63.06      2.53 o 
   1  -8   4        7.63        8.73      0.83 o 
   2  -8   4      112.77      116.82      3.31 o 
   3  -8   4       24.19       24.80      1.19 o 
   4  -8   4       55.88       63.25      2.25 o 
   5  -8   4       19.78       22.10      1.23 o 
   6  -8   4        2.17        0.81      0.71 o 
   7  -8   4        0.15       -0.59      0.59 o 
   8  -8   4        0.22       -0.22      0.89 o 
  -5  -7   4        0.01       -0.70      0.72 o 
  -4  -7   4        0.28        0.47      0.66 o 
  -3  -7   4        4.75        3.91      0.69 o 
  -2  -7   4        0.51       -0.70      0.70 o 
  -1  -7   4        9.42       10.17      0.85 o 
   0  -7   4       56.36       68.04      2.60 o 
   1  -7   4      134.76      149.44      3.65 o 
   2  -7   4      180.54      194.26      4.56 o 
   3  -7   4        0.87        0.31      0.37 o 
   4  -7   4       10.39       11.98      0.68 o 
   5  -7   4        0.02       -0.41      0.41 o 
   6  -7   4        2.36        2.76      0.58 o 
   7  -7   4        0.15       -0.08      0.74 o 
   8  -7   4        0.58        0.62      0.82 o 
   9  -7   4        0.01       -0.04      0.77 o 
  -6  -6   4        1.94        0.80      0.73 o 
  -5  -6   4        0.56        0.52      0.64 o 
  -4  -6   4        9.47        6.33      1.04 o 
  -3  -6   4       13.15       13.68      1.39 o 
  -2  -6   4       29.03       24.58      2.22 o 
  -1  -6   4       39.33       30.67      1.90 o 
   0  -6   4       30.83       33.52      1.50 o 
   1  -6   4        4.79        3.38      0.41 o 
   2  -6   4       87.03       92.07      2.11 o 
   3  -6   4        5.93        6.56      0.46 o 
   4  -6   4        2.91        2.78      0.38 o 
   5  -6   4       25.35       28.48      1.13 o 
   6  -6   4        4.73        3.81      0.56 o 
   7  -6   4        6.52        4.28      0.76 o 
   8  -6   4        0.26       -0.03      0.62 o 
   9  -6   4        0.40        1.35      0.73 o 
  -7  -5   4        0.00       -0.70      0.70 o 
  -6  -5   4        2.06       -0.46      0.66 o 
  -5  -5   4        1.08       -0.90      1.06 o 
  -4  -5   4        2.50        1.12      1.26 o 
  -3  -5   4       49.40       53.66      2.69 o 
  -2  -5   4       95.01      101.16      2.35 o 
  -1  -5   4        6.69        5.12      0.40 o 
   0  -5   4       40.63       48.11      1.25 o 
   1  -5   4        0.42        0.37      0.27 o 
   2  -5   4       35.26       39.45      0.99 o 
   3  -5   4        7.87        8.07      0.51 o 
   4  -5   4       44.93       44.24      1.30 o 
   5  -5   4        0.54        0.70      0.39 o 
   6  -5   4        0.09       -0.07      0.42 o 
   7  -5   4        0.78       -0.41      0.53 o 
   8  -5   4        6.19        5.42      1.37 o 
   9  -5   4        0.07        0.08      0.85 o 
  -8  -4   4        2.76        1.39      1.20 o 
  -7  -4   4        4.87        5.65      0.88 o 
  -6  -4   4       15.27       14.65      1.09 o 
  -5  -4   4       21.37       20.33      1.36 o 
  -4  -4   4        8.55        8.43      0.99 o 
  -3  -4   4       11.89       10.71      0.64 o 
  -2  -4   4       47.03       45.11      1.20 o 
  -1  -4   4      168.09      179.12      3.22 o 
   0  -4   4      216.16      262.45      5.90 o 
   1  -4   4      484.96      513.25      9.52 o 
   2  -4   4      523.22      553.78      9.57 o 
   3  -4   4      200.14      217.43      3.87 o 
   4  -4   4        1.53        1.54      0.71 o 
   5  -4   4        0.23       -0.04      0.50 o 
   6  -4   4        0.29        0.11      0.52 o 
   7  -4   4        2.26        1.87      0.59 o 
   8  -4   4        7.23        5.26      1.19 o 
   9  -4   4        0.06        0.95      0.70 o 
  -8  -3   4        2.03        1.43      0.98 o 
  -7  -3   4        5.56        6.83      0.80 o 
  -6  -3   4        1.36        0.24      0.49 o 
  -5  -3   4        0.94        0.73      0.42 o 
  -4  -3   4        1.17        0.79      0.37 o 
  -3  -3   4       54.90       53.52      1.35 o 
  -2  -3   4        9.70       13.72      0.55 o 
  -1  -3   4      111.00      117.54      2.51 o 
   0  -3   4        9.59       14.81      0.46 o 
   1  -3   4        3.55        4.22      0.27 o 
   2  -3   4      104.28      124.64      2.28 o 
   3  -3   4       19.22       19.79      0.58 o 
   4  -3   4        3.29        0.25      0.58 o 
   5  -3   4        0.49        0.67      0.35 o 
   6  -3   4       26.27       28.88      1.11 o 
   7  -3   4        1.55        1.76      0.60 o 
   8  -3   4        4.99        5.46      0.91 o 
   9  -3   4        0.65        0.86      0.75 o 
  -9  -2   4        0.00        1.50      1.01 o 
  -8  -2   4        1.01        0.00      0.65 o 
  -7  -2   4        0.70       -0.08      0.54 o 
  -6  -2   4        1.07        0.44      0.40 o 
  -5  -2   4        5.31        3.80      0.56 o 
  -3  -2   4       39.41       42.86      1.33 o 
  -2  -2   4      773.76      846.79     21.00 o 
  -1  -2   4      157.91      164.92      4.22 o 
   0  -2   4       32.17       39.63      0.87 o 
   1  -2   4       50.28       49.31      1.48 o 
   2  -2   4      122.05      117.12      2.45 o 
   3  -2   4       11.67       15.60      0.62 o 
   4  -2   4        0.17       -0.05      0.21 o 
   5  -2   4        0.02       -0.02      0.32 o 
   6  -2   4        1.43        1.75      0.45 o 
   7  -2   4        0.80        0.36      0.74 o 
   8  -2   4        0.57        0.38      0.65 o 
   9  -2   4        0.14        1.15      0.84 o 
  -9  -1   4        0.45       -0.59      0.67 o 
  -8  -1   4        0.90       -0.41      0.69 o 
  -7  -1   4        4.57        2.23      0.83 o 
  -6  -1   4       11.75       12.15      0.76 o 
  -5  -1   4       72.59       91.37      2.24 o 
  -4  -1   4      106.97      114.93      2.97 o 
  -3  -1   4      105.31      115.88      5.59 o 
  -2  -1   4      112.99      128.31      4.19 o 
  -1  -1   4      106.04      106.21      2.44 o 
   0  -1   4      169.57      169.24      3.58 o 
   1  -1   4       13.60       12.24      0.54 o 
   2  -1   4       35.65       42.79      1.89 o 
   3  -1   4       81.86       80.01      2.12 o 
   4  -1   4        0.12        0.18      0.19 o 
   5  -1   4       14.80       15.04      1.04 o 
   6  -1   4        0.46        0.89      0.44 o 
   7  -1   4        6.73        5.29      0.62 o 
   8  -1   4        0.14        0.29      0.68 o 
  -9   0   4        0.01       -0.35      1.15 o 
  -8   0   4        2.15        0.30      1.25 o 
  -7   0   4       29.05       31.53      1.46 o 
  -6   0   4        3.54        3.54      0.89 o 
  -5   0   4       26.98       26.22      2.50 o 
  -4   0   4       88.44       89.57      2.66 o 
  -3   0   4      110.63      123.43      4.39 o 
  -2   0   4     1022.98     1137.74     32.06 o 
  -1   0   4      322.11      284.19     10.11 o 
   0   0   4       77.55       83.52      1.75 o 
   1   0   4      642.62      635.45     18.06 o 
   2   0   4        0.77        1.24      0.25 o 
   3   0   4       35.22       38.89      1.80 o 
   4   0   4       24.30       24.30      0.85 o 
   5   0   4       17.63       17.31      0.93 o 
   6   0   4       29.54       32.86      1.30 o 
   7   0   4        5.94        5.68      0.73 o 
   8   0   4        4.93        3.46      0.86 o 
 -10   1   4        2.11        2.24      1.91 o 
  -9   1   4        0.16        0.03      1.11 o 
  -8   1   4        1.31       -0.51      0.93 o 
  -7   1   4        0.25       -0.67      0.70 o 
  -6   1   4       32.61       39.34      2.14 o 
  -5   1   4       27.75       31.38      1.73 o 
  -4   1   4      441.91      555.17     28.60 o 
  -3   1   4       92.72       87.93      3.02 o 
  -2   1   4     2077.04     2176.95     61.17 o 
  -1   1   4      102.87      100.80      2.62 o 
   0   1   4     1563.52     1513.57     25.51 o 
   1   1   4      105.92       97.10      2.32 o 
   2   1   4       21.31       22.51      0.73 o 
   3   1   4       61.30       66.13      1.94 o 
   4   1   4       12.26       12.91      0.68 o 
   5   1   4        0.21       -0.37      0.37 o 
   6   1   4        0.03        0.64      0.55 o 
   7   1   4        4.18        4.19      0.73 o 
   8   1   4        0.30       -0.06      0.97 o 
 -10   2   4        0.22       -0.16      1.30 o 
  -9   2   4        1.17        0.20      1.06 o 
  -8   2   4        2.13        2.61      0.98 o 
  -7   2   4       35.52       39.17      2.23 o 
  -6   2   4       13.11       15.71      1.29 o 
  -5   2   4        0.63        0.70      0.48 o 
  -4   2   4      224.48      280.76     14.66 o 
  -3   2   4        4.17        3.72      0.35 o 
  -2   2   4      306.60      310.04      6.13 o 
  -1   2   4       40.95       46.06      1.08 o 
   0   2   4       98.65       85.64      1.70 o 
   1   2   4      557.06      595.20     10.19 o 
   2   2   4      104.13      122.75      2.66 o 
   3   2   4      115.00      123.88      2.99 o 
   4   2   4       25.24       25.33      1.00 o 
   5   2   4        4.07        3.93      0.53 o 
   6   2   4        0.73       -0.13      0.67 o 
   7   2   4        0.78        0.39      0.63 o 
 -10   3   4        0.85        0.11      2.01 o 
  -9   3   4        2.73        2.51      2.41 o 
  -8   3   4       31.57       36.97      2.28 o 
  -7   3   4        7.83        7.01      1.02 o 
  -6   3   4      106.26      131.01      5.21 o 
  -5   3   4       33.21       33.98      1.68 o 
  -4   3   4      267.32      289.35      7.93 o 
  -3   3   4        0.04       -0.05      0.18 o 
  -2   3   4        4.45        2.55      0.25 o 
  -1   3   4        0.24        1.23      0.32 o 
   0   3   4      186.25      205.65      3.94 o 
   1   3   4       11.51       14.65      0.59 o 
   2   3   4        4.32        4.65      0.39 o 
   3   3   4       86.62       90.69      2.35 o 
   4   3   4        1.40        1.14      0.48 o 
   5   3   4        0.56       -0.14      0.48 o 
   6   3   4        0.01       -0.44      0.65 o 
   7   3   4        0.28        0.88      1.12 o 
  -9   4   4        0.19       -0.45      1.58 o 
  -8   4   4        4.17        3.11      1.61 o 
  -7   4   4       11.89       11.46      1.26 o 
  -6   4   4       12.11       13.93      1.15 o 
  -5   4   4        0.48       -0.20      0.73 o 
  -4   4   4       31.08       27.81      2.61 o 
  -3   4   4        1.88        3.93      0.29 o 
  -2   4   4       33.65       42.17      1.00 o 
  -1   4   4      126.84      102.82      2.49 o 
   0   4   4        1.54        1.45      0.29 o 
   1   4   4      144.76      143.28      2.90 o 
   2   4   4       44.14       51.89      1.31 o 
   3   4   4       11.65       11.75      0.79 o 
   4   4   4       11.65       10.83      0.95 o 
   5   4   4        1.94        2.02      0.59 o 
   6   4   4       10.78        9.47      0.98 o 
  -9   5   4        0.02        0.08      1.56 o 
  -8   5   4        0.93        1.75      1.50 o 
  -7   5   4        0.74        0.05      1.27 o 
  -6   5   4        0.61       -0.03      1.16 o 
  -5   5   4       32.28       34.71      1.71 o 
  -3   5   4      197.64      120.73      7.04 o 
  -2   5   4       16.88       11.73      0.70 o 
  -1   5   4       13.75       16.88      0.77 o 
   0   5   4        0.02        0.46      0.32 o 
   1   5   4        5.12        3.58      0.48 o 
   2   5   4        8.32        8.45      0.59 o 
   3   5   4        0.05       -0.49      0.49 o 
   4   5   4        2.04        1.45      0.59 o 
   5   5   4        1.14        1.07      0.64 o 
  -9   6   4        0.77       -0.01      1.76 o 
  -8   6   4        0.92       -0.29      1.56 o 
  -7   6   4        1.23        0.66      0.70 o 
  -6   6   4        1.61        0.50      0.66 o 
  -5   6   4       36.88       35.62      1.86 o 
  -4   6   4        1.71        1.84      0.68 o 
  -3   6   4       25.91       22.66      1.78 o 
  -2   6   4       83.87       74.19      2.55 o 
  -1   6   4       71.23       58.51      1.90 o 
   0   6   4        0.11       -0.67      0.67 o 
   1   6   4       16.55       13.47      1.09 o 
   2   6   4        6.95        5.65      1.16 o 
   3   6   4        3.35        2.55      1.26 o 
   4   6   4        0.04       -0.25      0.93 o 
  -9   7   4        0.97       -0.63      1.67 o 
  -8   7   4       28.12       40.42      3.88 o 
  -7   7   4        4.52        5.52      1.70 o 
  -6   7   4       64.92       71.00      5.58 o 
  -5   7   4        0.26       -0.70      0.70 o 
  -4   7   4        7.86        6.89      1.38 o 
  -3   7   4       54.52       48.42      2.18 o 
  -2   7   4        0.08       -0.67      0.67 o 
  -1   7   4       38.85       34.29      1.65 o 
   0   7   4        3.11        1.37      0.72 o 
   1   7   4       10.45       11.79      1.11 o 
   2   7   4        4.02        7.87      1.83 o 
   3   7   4        1.41        2.27      1.46 o 
  -9   8   4       17.95       21.47      3.01 o 
  -8   8   4       15.84       19.85      2.91 o 
  -7   8   4       11.28       10.96      2.23 o 
  -6   8   4       26.35       32.51      3.29 o 
  -5   8   4        0.02       -0.78      1.25 o 
  -4   8   4        0.03       -0.04      0.74 o 
  -3   8   4       11.95       10.23      2.28 o 
  -2   8   4        1.41        0.63      0.68 o 
  -1   8   4       27.93       24.20      1.84 o 
   0   8   4        0.05        0.22      0.91 o 
   1   8   4        5.05        6.57      2.04 o 
   2   8   4        0.07        1.04      1.51 o 
  -8   9   4        0.42        0.49      0.93 o 
  -7   9   4        3.26        2.12      1.03 o 
  -6   9   4        0.10       -0.60      0.87 o 
  -5   9   4        0.10        0.11      0.87 o 
  -4   9   4        5.04        5.52      1.10 o 
  -3   9   4        2.94        1.65      0.78 o 
  -2   9   4        5.65        4.79      1.26 o 
  -1   9   4        2.46        1.05      1.06 o 
   0   9   4        3.27        1.90      1.14 o 
  -7  10   4        0.09        1.17      1.06 o 
  -6  10   4        0.26        0.84      1.10 o 
  -5  10   4        0.43       -0.25      0.99 o 
  -4  10   4        1.15        2.48      0.93 o 
  -3  10   4        0.16       -0.66      1.86 o 
  -2  10   4        0.30        0.39      1.13 o 
  -1  10   4        2.66        1.27      1.29 o 
   1 -11   5        0.15       -0.59      1.19 o 
   2 -11   5        6.16        4.30      1.27 o 
   3 -11   5        0.02       -0.29      1.07 o 
   4 -11   5        3.11        2.76      0.78 o 
   5 -11   5        0.28       -0.84      0.89 o 
  -2 -10   5        2.22        3.47      1.88 o 
  -1 -10   5        1.46        1.16      1.62 o 
   0 -10   5        2.53        1.72      1.84 o 
   1 -10   5        5.35        6.22      1.99 o 
   2 -10   5        0.03       -1.01      1.01 o 
   3 -10   5        2.96        2.61      0.70 o 
   4 -10   5        3.96        4.86      0.74 o 
   5 -10   5        0.37        0.60      0.74 o 
   6 -10   5        0.89        0.97      0.93 o 
   7 -10   5        6.02        4.31      1.33 o 
  -3  -9   5        5.54        8.86      2.11 o 
  -2  -9   5        0.55        2.03      1.43 o 
  -1  -9   5        0.88        1.29      1.31 o 
   0  -9   5        1.90        2.50      2.25 o 
   1  -9   5        0.61        1.82      0.94 o 
   2  -9   5       16.53       15.65      0.99 o 
   3  -9   5        0.98        1.61      0.60 o 
   4  -9   5       44.55       50.01      1.65 o 
   5  -9   5        4.03        3.26      0.78 o 
   6  -9   5       23.21       22.77      2.49 o 
   7  -9   5        4.25        1.87      0.85 o 
  -4  -8   5        0.17       -0.73      0.89 o 
  -3  -8   5        1.32        1.56      0.85 o 
  -2  -8   5        3.38        3.52      1.18 o 
  -1  -8   5        5.15        5.72      0.92 o 
   0  -8   5        3.05        2.32      0.75 o 
   1  -8   5        3.78        2.68      0.74 o 
   2  -8   5        3.31        4.41      0.58 o 
   3  -8   5       47.64       55.01      1.94 o 
   4  -8   5       27.44       32.42      1.24 o 
   5  -8   5        4.45        3.80      0.84 o 
   6  -8   5        4.48        4.38      1.36 o 
   7  -8   5        0.01       -0.67      0.67 o 
   8  -8   5        1.69        1.44      0.95 o 
  -5  -7   5        0.94       -0.27      0.72 o 
  -4  -7   5        8.39        7.81      0.98 o 
  -3  -7   5        1.33        0.80      0.60 o 
  -2  -7   5        3.13        2.56      0.73 o 
  -1  -7   5       13.05       14.55      0.97 o 
   0  -7   5       25.07       21.90      1.48 o 
   1  -7   5       22.32       22.21      1.02 o 
   2  -7   5       39.03       43.89      1.31 o 
   3  -7   5        0.38       -0.38      0.38 o 
   4  -7   5       23.20       23.36      1.04 o 
   5  -7   5        5.48        5.33      0.66 o 
   6  -7   5        0.00       -0.50      0.50 o 
   7  -7   5       11.04        9.50      1.37 o 
   8  -7   5        0.42        0.34      0.80 o 
  -6  -6   5        0.56        0.23      0.73 o 
  -5  -6   5        0.01       -0.43      0.61 o 
  -4  -6   5       21.78       22.42      1.94 o 
  -3  -6   5        0.23        0.04      0.53 o 
  -2  -6   5       10.53        7.65      0.90 o 
  -1  -6   5       39.59       47.68      1.97 o 
   0  -6   5       23.79       28.31      0.97 o 
   1  -6   5        8.04        7.98      0.54 o 
   2  -6   5        6.08        5.92      0.48 o 
   3  -6   5        0.65        0.42      0.33 o 
   4  -6   5       18.35       21.01      0.78 o 
   5  -6   5        0.27        0.16      0.44 o 
   6  -6   5        7.79        6.84      0.79 o 
   7  -6   5        0.22       -0.48      0.57 o 
   8  -6   5        0.01       -0.05      0.74 o 
  -7  -5   5        0.72        0.51      0.65 o 
  -6  -5   5        7.47        6.32      0.88 o 
  -5  -5   5       17.08       16.70      1.02 o 
  -4  -5   5       40.93       37.24      1.39 o 
  -3  -5   5       68.05       60.80      3.92 o 
  -2  -5   5       18.18       16.51      0.76 o 
  -1  -5   5        0.96        0.69      0.47 o 
   0  -5   5       26.39       27.62      0.88 o 
   1  -5   5       65.56       66.82      1.49 o 
   2  -5   5       43.98       51.23      1.30 o 
   3  -5   5      135.32      144.81      3.43 o 
   4  -5   5       82.64       84.53      1.95 o 
   5  -5   5       33.94       33.32      1.25 o 
   6  -5   5        6.62        6.60      0.63 o 
   7  -5   5        0.42        0.59      1.01 o 
   8  -5   5        0.01       -0.49      0.64 o 
   9  -5   5        0.14        0.27      1.41 o 
  -8  -4   5        0.00       -0.75      1.09 o 
  -7  -4   5        7.04        6.01      0.88 o 
  -6  -4   5        3.35        2.23      0.92 o 
  -5  -4   5       33.10       34.06      2.10 o 
  -4  -4   5        0.27       -0.40      0.40 o 
  -3  -4   5        0.00        0.08      0.35 o 
  -2  -4   5       15.62       12.57      0.65 o 
  -1  -4   5       86.11       80.41      1.69 o 
   0  -4   5        0.19        0.77      0.23 o 
   1  -4   5        0.14        0.30      0.23 o 
   2  -4   5        1.14        0.72      0.25 o 
   3  -4   5        7.04        4.94      0.41 o 
   4  -4   5       31.85       40.71      1.18 o 
   5  -4   5        8.97        9.53      0.87 o 
   6  -4   5        1.60        1.65      0.52 o 
   7  -4   5        2.42        2.54      0.66 o 
   8  -4   5        3.04        2.93      0.71 o 
   9  -4   5        0.02        0.41      1.05 o 
  -8  -3   5        0.48       -0.83      0.83 o 
  -7  -3   5        0.02       -0.57      0.57 o 
  -6  -3   5        1.57        0.23      0.48 o 
  -5  -3   5       10.34       10.73      0.70 o 
  -4  -3   5        1.96        1.47      0.38 o 
  -3  -3   5       59.44       61.68      1.81 o 
  -2  -3   5       90.63      104.89      2.49 o 
  -1  -3   5       13.46       15.48      0.60 o 
   0  -3   5      354.12      399.70      6.89 o 
   1  -3   5       16.75       23.06      0.70 o 
   2  -3   5       97.77      106.46      2.30 o 
   3  -3   5        0.90        0.37      0.26 o 
   4  -3   5        0.02       -0.26      0.26 o 
   5  -3   5        2.05        1.29      0.42 o 
   6  -3   5        0.02        0.37      0.42 o 
   7  -3   5        0.25        0.07      0.44 o 
   8  -3   5        0.17        0.54      0.65 o 
  -9  -2   5        2.27        1.50      0.98 o 
  -8  -2   5        0.24        0.03      0.77 o 
  -7  -2   5        1.02        0.91      1.14 o 
  -6  -2   5        4.89        4.93      0.69 o 
  -5  -2   5       11.09       11.08      0.92 o 
  -4  -2   5       10.46        9.09      1.10 o 
  -3  -2   5      503.47      524.47     10.04 o 
  -2  -2   5      234.39      263.92      5.82 o 
  -1  -2   5      589.72      541.04     11.74 o 
   0  -2   5      234.06      258.25      5.78 o 
   1  -2   5      138.47      138.27      3.14 o 
   2  -2   5       21.40       18.25      0.72 o 
   3  -2   5        1.54        0.62      0.25 o 
   4  -2   5        0.05       -0.03      0.28 o 
   5  -2   5        7.43        6.68      0.67 o 
   6  -2   5        1.38        1.28      0.47 o 
   7  -2   5        3.89        3.27      0.72 o 
   8  -2   5        0.38       -0.64      0.64 o 
  -9  -1   5        1.78        3.17      1.12 o 
  -8  -1   5        2.48        2.97      0.76 o 
  -7  -1   5        2.64        2.13      0.92 o 
  -6  -1   5        4.56        2.00      0.58 o 
  -5  -1   5      108.52      121.58      4.38 o 
  -4  -1   5       13.78       12.15      0.95 o 
  -3  -1   5       54.74       54.60      1.71 o 
  -2  -1   5      282.19      291.57      5.89 o 
  -1  -1   5      157.73      171.01      4.41 o 
   0  -1   5     1590.41     1653.63     31.89 o 
   1  -1   5       81.84       73.35      2.17 o 
   2  -1   5      117.71      130.42      3.01 o 
   3  -1   5       90.59       48.49      3.26 o 
   4  -1   5        1.99        1.91      0.34 o 
   5  -1   5       11.32       12.52      0.80 o 
   6  -1   5        5.69        4.65      0.60 o 
   7  -1   5        1.75        0.77      0.53 o 
   8  -1   5        4.52        3.42      0.87 o 
  -9   0   5        0.52       -0.06      2.03 o 
  -8   0   5        8.23        6.92      2.17 o 
  -7   0   5        0.02       -1.23      1.23 o 
  -6   0   5        1.17        0.06      1.16 o 
  -5   0   5        1.24        1.11      0.50 o 
  -4   0   5       90.11       98.30      2.88 o 
  -3   0   5      251.23      267.32      9.56 o 
  -2   0   5      405.07      461.29      9.08 o 
  -1   0   5      107.29      100.81      3.07 o 
   0   0   5     1720.12     1810.34     34.87 o 
   1   0   5        7.23        8.86      0.46 o 
   2   0   5      771.34      831.48     17.93 o 
   3   0   5       23.17       21.51      1.00 o 
   4   0   5        1.86        1.78      0.40 o 
   5   0   5       13.99       15.27      0.93 o 
   6   0   5        0.03        0.14      0.51 o 
   7   0   5        0.28        0.16      0.59 o 
   8   0   5        0.03       -0.65      0.90 o 
 -10   1   5        0.69        1.41      2.28 o 
  -9   1   5        0.34       -1.83      1.83 o 
  -8   1   5        5.68        4.29      2.05 o 
  -7   1   5        3.23        3.20      0.97 o 
  -6   1   5        4.28        5.60      1.41 o 
  -5   1   5      173.55      194.30     10.63 o 
  -4   1   5      176.51      184.49      5.14 o 
  -3   1   5        7.21        7.40      0.48 o 
  -2   1   5      315.70      332.28      6.59 o 
  -1   1   5        1.37        0.04      0.21 o 
   0   1   5      211.07      200.19      3.53 o 
   1   1   5       27.30       27.10      0.72 o 
   2   1   5       20.49       20.01      0.73 o 
   3   1   5       41.24       43.32      1.29 o 
   4   1   5       14.27       14.31      0.75 o 
   5   1   5        9.26        8.68      0.65 o 
   6   1   5        3.13        2.70      0.67 o 
   7   1   5        1.23        1.67      0.84 o 
 -10   2   5        0.26       -2.02      2.02 o 
  -9   2   5        0.12       -1.03      1.03 o 
  -8   2   5        0.69       -0.30      1.08 o 
  -7   2   5        1.50        0.24      0.83 o 
  -6   2   5       37.46       46.05      3.35 o 
  -5   2   5       27.66       31.45      2.40 o 
  -4   2   5      159.32      184.72      5.15 o 
  -3   2   5      219.04      194.68      6.98 o 
  -2   2   5      605.95      617.26     11.24 o 
  -1   2   5        3.05        3.91      0.29 o 
   0   2   5       27.39       21.08      0.63 o 
   1   2   5        9.02       10.44      0.47 o 
   2   2   5       11.34       13.05      0.63 o 
   3   2   5        0.03       -0.36      0.36 o 
   4   2   5        2.27        1.42      0.46 o 
   5   2   5       10.50       11.13      0.77 o 
   6   2   5        1.46        2.31      0.74 o 
   7   2   5        0.02       -0.83      0.83 o 
  -9   3   5        2.69        2.08      1.11 o 
  -8   3   5        4.81        4.98      1.29 o 
  -7   3   5        2.44        3.27      1.24 o 
  -6   3   5        2.96        3.47      1.04 o 
  -5   3   5       65.01       63.09      2.43 o 
  -4   3   5       16.83       15.96      0.63 o 
  -3   3   5        0.68        0.65      0.24 o 
  -2   3   5       91.34       87.79      1.79 o 
  -1   3   5        0.50        0.15      0.21 o 
   0   3   5       37.77       45.45      1.08 o 
   1   3   5      145.11      142.21      2.65 o 
   2   3   5        3.60        3.71      0.47 o 
   3   3   5       41.31       41.30      1.38 o 
   4   3   5        4.58        4.25      0.61 o 
   5   3   5        1.76        1.50      0.59 o 
   6   3   5        1.55        0.59      0.73 o 
  -9   4   5        0.08       -0.94      1.66 o 
  -8   4   5        2.24        3.31      1.60 o 
  -7   4   5        0.71        1.56      1.30 o 
  -6   4   5        0.90        1.20      1.13 o 
  -5   4   5        0.10        0.42      0.56 o 
  -4   4   5        0.07        0.03      0.23 o 
  -3   4   5       51.66       48.08      1.56 o 
  -2   4   5       77.45       79.71      2.23 o 
  -1   4   5      216.31      217.16      4.52 o 
   0   4   5       56.66       50.73      1.33 o 
   1   4   5       15.56       17.77      0.77 o 
   2   4   5       20.46       19.01      0.95 o 
   3   4   5        0.20        0.26      0.50 o 
   4   4   5        1.13        0.58      0.60 o 
   5   4   5        0.13        0.04      0.56 o 
   6   4   5        0.00        0.69      0.97 o 
  -9   5   5        2.70        0.36      1.82 o 
  -8   5   5        8.04        8.95      2.12 o 
  -7   5   5        8.94        8.72      1.91 o 
  -6   5   5        8.86       10.96      1.02 o 
  -5   5   5        0.04       -0.27      0.52 o 
  -4   5   5       30.01       26.80      1.52 o 
  -3   5   5      109.11      105.92      4.13 o 
  -2   5   5        4.24        5.22      0.63 o 
  -1   5   5       50.62       53.21      1.91 o 
   0   5   5       38.26       34.91      1.31 o 
   1   5   5       36.08       31.33      1.39 o 
   2   5   5        0.27       -0.64      0.64 o 
   3   5   5        8.40        8.51      0.95 o 
   4   5   5        0.96        0.09      0.99 o 
   5   5   5        0.15       -0.10      1.22 o 
  -9   6   5       14.70       18.27      2.94 o 
  -8   6   5        3.20        3.59      1.97 o 
  -7   6   5       23.28       22.63      2.33 o 
  -6   6   5       82.79       85.20      9.00 o 
  -5   6   5        0.28       -0.63      0.63 o 
  -4   6   5      260.76      251.87      7.38 o 
  -3   6   5        0.01       -0.87      0.87 o 
  -2   6   5       95.82       87.60      4.62 o 
  -1   6   5       26.26       22.51      1.40 o 
   0   6   5        0.01       -0.52      0.56 o 
   1   6   5       34.46       32.93      1.79 o 
   2   6   5        2.84        1.46      1.37 o 
   3   6   5        8.56       10.00      1.42 o 
   4   6   5        1.17        0.77      1.37 o 
  -9   7   5       14.25       16.86      2.92 o 
  -8   7   5        3.08        2.63      0.87 o 
  -7   7   5       88.79      103.78      6.41 o 
  -6   7   5       35.90       37.40      2.85 o 
  -5   7   5       39.57       37.15      2.08 o 
  -4   7   5       38.78       36.49      2.79 o 
  -3   7   5        0.30        0.05      0.75 o 
  -2   7   5        0.42        0.25      0.61 o 
  -1   7   5       10.64        7.69      1.11 o 
   0   7   5        0.01       -0.74      0.74 o 
   1   7   5       10.66       11.52      2.15 o 
   2   7   5        0.12        0.02      1.39 o 
   3   7   5        2.48        2.50      1.54 o 
  -9   8   5        0.03       -1.31      1.72 o 
  -8   8   5        4.70        1.49      1.69 o 
  -7   8   5        0.05        0.29      1.26 o 
  -6   8   5       10.29       10.96      1.26 o 
  -5   8   5        4.83        4.33      1.01 o 
  -4   8   5        0.31        0.52      0.84 o 
  -3   8   5        0.71       -0.10      0.80 o 
  -2   8   5        5.04        2.81      1.39 o 
  -1   8   5        1.78        1.43      1.91 o 
   0   8   5        2.95        1.47      1.02 o 
   1   8   5        2.86        4.86      1.87 o 
   2   8   5        2.21        3.36      1.75 o 
  -8   9   5        0.82        0.38      0.93 o 
  -7   9   5        0.25       -0.58      1.56 o 
  -6   9   5        0.03        0.47      1.49 o 
  -5   9   5        0.69       -1.34      1.34 o 
  -4   9   5        0.59        0.08      0.75 o 
  -3   9   5        7.32        7.75      1.03 o 
  -2   9   5        0.73        1.36      1.04 o 
  -1   9   5        0.51        0.44      1.06 o 
   0   9   5        0.93       -0.80      1.10 o 
  -7  10   5        0.48        0.50      1.02 o 
  -6  10   5        2.35        2.38      1.09 o 
  -5  10   5        0.45        0.72      1.04 o 
  -4  10   5        0.02       -0.12      0.88 o 
  -3  10   5        1.50       -0.32      1.13 o 
  -2  10   5        0.11        0.12      1.15 o 
   1 -11   6        0.32       -0.49      1.24 o 
   2 -11   6        0.85       -0.96      1.13 o 
   3 -11   6        2.20        1.70      1.89 o 
   4 -11   6        0.00       -0.81      0.92 o 
  -2 -10   6        3.87        7.50      2.19 o 
  -1 -10   6        9.94       14.87      2.51 o 
   0 -10   6        0.00       -0.33      1.11 o 
   1 -10   6        1.16       -0.03      1.04 o 
   2 -10   6        1.30       -0.18      0.87 o 
   3 -10   6        0.02        0.42      0.72 o 
   4 -10   6        0.86        0.06      0.64 o 
   5 -10   6        0.01        0.39      0.88 o 
   6 -10   6        8.68        9.66      2.62 o 
  -3  -9   6        2.98        3.13      1.78 o 
  -2  -9   6        0.26       -0.21      1.40 o 
  -1  -9   6        1.72        1.20      1.32 o 
   0  -9   6        6.64        6.89      1.26 o 
   1  -9   6        1.46        1.86      0.99 o 
   2  -9   6        4.15        3.88      0.88 o 
   3  -9   6        0.88        0.07      0.58 o 
   4  -9   6        1.79        0.94      0.62 o 
   5  -9   6        9.23        8.49      1.40 o 
   6  -9   6        0.36       -0.13      0.80 o 
   7  -9   6        2.33        1.32      1.08 o 
  -4  -8   6        1.04        0.65      0.95 o 
  -3  -8   6        2.02        3.40      1.52 o 
  -2  -8   6       10.65       12.48      2.09 o 
  -1  -8   6        0.93        0.91      0.89 o 
   0  -8   6        0.46        0.76      1.05 o 
   1  -8   6        3.95        3.84      0.72 o 
   2  -8   6       12.61       11.47      0.75 o 
   3  -8   6        8.47        9.17      0.69 o 
   4  -8   6       22.34       24.34      1.02 o 
   5  -8   6        1.84        0.97      0.78 o 
   6  -8   6        5.59        3.24      1.22 o 
   7  -8   6        0.66       -0.17      0.72 o 
   8  -8   6        0.08        0.51      0.94 o 
  -5  -7   6        0.01       -0.51      0.74 o 
  -4  -7   6        0.02        0.26      0.65 o 
  -3  -7   6        0.04       -0.40      0.57 o 
  -2  -7   6       41.12       47.17      2.65 o 
  -1  -7   6        0.03       -0.46      0.59 o 
   0  -7   6       37.28       37.76      1.80 o 
   1  -7   6        8.50        8.55      0.65 o 
   2  -7   6        0.28       -0.44      0.44 o 
   3  -7   6        6.49        6.29      0.57 o 
   4  -7   6        0.05       -0.44      0.44 o 
   5  -7   6        1.19        0.64      0.68 o 
   6  -7   6        4.09        3.12      1.01 o 
   7  -7   6        0.70        0.45      0.59 o 
   8  -7   6        1.17        1.51      0.81 o 
  -6  -6   6        0.39       -0.13      0.70 o 
  -5  -6   6        0.77        0.36      0.65 o 
  -4  -6   6        9.26        7.64      1.02 o 
  -3  -6   6       23.57       22.51      1.82 o 
  -2  -6   6       63.12       56.55      2.23 o 
  -1  -6   6       94.90       86.90      3.41 o 
   0  -6   6       22.31       21.23      0.89 o 
   1  -6   6       25.79       25.25      0.93 o 
   2  -6   6        1.13        0.58      0.38 o 
   3  -6   6        6.16        5.77      0.50 o 
   4  -6   6        6.29        6.32      0.57 o 
   5  -6   6       18.10       15.72      0.95 o 
   6  -6   6       11.35       11.99      0.86 o 
   7  -6   6        5.70        4.19      0.78 o 
   8  -6   6        2.33        2.34      0.79 o 
  -7  -5   6        0.00       -0.78      0.78 o 
  -6  -5   6        0.00       -0.47      0.71 o 
  -5  -5   6       12.41       10.74      0.87 o 
  -4  -5   6        8.29        6.99      0.70 o 
  -3  -5   6      102.96       98.06      3.38 o 
  -2  -5   6        0.08       -0.15      0.35 o 
  -1  -5   6        1.76        0.66      0.36 o 
   0  -5   6       27.13       22.88      0.71 o 
   1  -5   6       54.01       52.20      1.26 o 
   2  -5   6        0.27        0.70      0.32 o 
   3  -5   6       10.77       13.59      0.77 o 
   4  -5   6        0.27        0.90      0.38 o 
   5  -5   6       10.42       10.48      0.76 o 
   6  -5   6        5.15        4.33      0.63 o 
   7  -5   6        0.85        0.94      0.83 o 
   8  -5   6        0.42       -0.03      0.71 o 
  -8  -4   6        0.06       -1.05      1.05 o 
  -7  -4   6        0.62       -0.18      0.70 o 
  -6  -4   6        0.33       -0.56      0.56 o 
  -5  -4   6        0.17       -0.51      0.51 o 
  -4  -4   6        0.24       -0.37      0.41 o 
  -3  -4   6       44.78       45.35      1.40 o 
  -2  -4   6        5.43        4.63      0.53 o 
  -1  -4   6      104.22      115.58      2.19 o 
   0  -4   6       32.22       35.49      0.93 o 
   1  -4   6        1.58        1.95      0.27 o 
   2  -4   6       49.12       52.20      1.31 o 
   3  -4   6        0.12        0.29      0.26 o 
   4  -4   6       36.46       41.20      1.49 o 
   5  -4   6        0.60        0.44      0.45 o 
   6  -4   6        3.36        2.91      0.55 o 
   7  -4   6        0.07        0.37      0.50 o 
   8  -4   6        0.45        0.45      0.83 o 
  -8  -3   6        3.00        2.03      0.93 o 
  -7  -3   6        9.84        7.31      0.77 o 
  -6  -3   6        0.65        0.01      0.61 o 
  -5  -3   6        0.18       -0.43      0.43 o 
  -4  -3   6       12.35        9.85      0.68 o 
  -3  -3   6        0.99        0.09      0.25 o 
  -2  -3   6        0.70        0.96      0.30 o 
  -1  -3   6      715.36      701.34     11.99 o 
   0  -3   6      137.93      160.74      4.25 o 
   1  -3   6      460.86      456.15      8.39 o 
   2  -3   6       71.47       89.48      2.01 o 
   3  -3   6       23.87       24.85      0.99 o 
   4  -3   6        1.19        0.62      0.35 o 
   5  -3   6        3.32        2.95      0.51 o 
   6  -3   6        0.53        0.02      0.46 o 
   7  -3   6        0.26       -0.26      0.50 o 
   8  -3   6        0.56        1.32      0.76 o 
  -9  -2   6        0.01        0.22      1.00 o 
  -8  -2   6        5.80        4.46      0.92 o 
  -7  -2   6        8.63        8.64      0.96 o 
  -6  -2   6       28.65       30.97      2.75 o 
  -5  -2   6       14.29       14.19      1.71 o 
  -4  -2   6       20.63       19.69      0.90 o 
  -3  -2   6      231.58      237.76      4.83 o 
  -2  -2   6      161.60      134.43      3.16 o 
  -1  -2   6       52.15       50.87      1.36 o 
   0  -2   6      143.35      153.49      3.12 o 
   1  -2   6       18.94       20.13      0.73 o 
   2  -2   6      522.23      593.80     14.21 o 
   3  -2   6        7.56        8.47      0.71 o 
   4  -2   6       67.63       74.91      1.94 o 
   5  -2   6       11.18       10.62      0.77 o 
   6  -2   6        2.72        3.76      0.59 o 
   7  -2   6        2.27        2.84      0.61 o 
   8  -2   6        0.50        0.52      0.74 o 
  -9  -1   6        1.51        1.99      0.85 o 
  -8  -1   6       13.98       14.32      1.83 o 
  -7  -1   6       20.79       26.06      3.06 o 
  -6  -1   6       16.85       17.88      2.50 o 
  -5  -1   6        1.33        0.54      0.44 o 
  -4  -1   6        4.23        1.14      1.17 o 
  -3  -1   6       10.71       10.90      0.57 o 
  -2  -1   6      149.34      162.75      3.34 o 
  -1  -1   6      450.07      457.94     11.11 o 
   0  -1   6       56.03       65.79      1.48 o 
   1  -1   6       43.68       48.57      1.18 o 
   2  -1   6      415.22      444.09      9.71 o 
   3  -1   6        0.09        0.54      0.30 o 
   4  -1   6      148.62      155.71      3.67 o 
   5  -1   6        0.51        0.34      0.47 o 
   6  -1   6        4.45        3.75      0.67 o 
   7  -1   6        2.20        0.73      0.58 o 
   8  -1   6        0.27        0.73      0.93 o 
  -9   0   6       15.46       18.38      3.16 o 
  -8   0   6        0.01       -0.78      2.97 o 
  -7   0   6        1.02        0.99      0.69 o 
  -6   0   6       44.96       41.75      4.32 o 
  -5   0   6        7.69        8.40      0.89 o 
  -4   0   6        0.76        0.52      0.28 o 
  -3   0   6      321.49      342.51      8.75 o 
  -2   0   6      564.12      594.92     11.72 o 
  -1   0   6       12.60       12.87      0.73 o 
   0   0   6       29.02       28.64      0.79 o 
   1   0   6        0.24        0.01      0.23 o 
   2   0   6       17.09       16.81      0.74 o 
   3   0   6        0.00       -0.31      0.31 o 
   4   0   6        0.94        0.74      0.39 o 
   5   0   6        0.76        0.96      0.42 o 
   6   0   6        1.31        0.57      0.65 o 
   7   0   6        0.17       -0.38      0.59 o 
 -10   1   6       10.53       12.41      2.94 o 
  -9   1   6        1.72        1.87      2.02 o 
  -8   1   6        4.47        1.67      1.99 o 
  -7   1   6        1.94        0.88      1.32 o 
  -6   1   6        1.06        0.79      1.13 o 
  -5   1   6        4.88        5.92      0.66 o 
  -4   1   6        0.72        2.21      0.47 o 
  -3   1   6       56.72       59.45      1.46 o 
  -2   1   6       55.96       74.16      1.52 o 
  -1   1   6      334.61      335.79      7.36 o 
   0   1   6      258.41      294.62      5.94 o 
   1   1   6        0.36        0.83      0.26 o 
   2   1   6        8.36       10.52      0.56 o 
   3   1   6        9.41       11.28      0.68 o 
   4   1   6        0.11       -0.38      0.40 o 
   5   1   6        0.06        0.11      0.47 o 
   6   1   6        1.02        1.31      0.64 o 
   7   1   6        0.49        0.31      0.68 o 
 -10   2   6       11.71        9.71      2.66 o 
  -9   2   6        0.09       -1.10      1.68 o 
  -8   2   6        3.60        1.40      1.57 o 
  -7   2   6        6.06        6.01      1.56 o 
  -6   2   6       56.98       54.29      3.74 o 
  -5   2   6       25.67       24.25      1.24 o 
  -4   2   6        2.16        3.04      0.69 o 
  -3   2   6      211.55      214.71      5.00 o 
  -2   2   6        9.71        8.68      0.38 o 
  -1   2   6       27.93       28.02      0.82 o 
   0   2   6       34.46       39.66      0.97 o 
   1   2   6        1.06        1.02      0.25 o 
   2   2   6       13.62       13.50      0.68 o 
   3   2   6       62.55       71.70      1.99 o 
   4   2   6        3.37        3.13      0.56 o 
   5   2   6        9.12        8.81      0.77 o 
   6   2   6        0.00       -0.48      0.67 o 
  -8   3   6        2.04        0.72      1.32 o 
  -7   3   6        1.59        2.19      1.20 o 
  -6   3   6        0.62        1.89      0.94 o 
  -5   3   6        8.56        8.19      0.73 o 
  -4   3   6        7.70        6.89      0.58 o 
  -3   3   6       10.17        8.81      0.44 o 
  -2   3   6       17.66       16.07      0.60 o 
  -1   3   6       18.80       20.72      0.72 o 
   0   3   6       25.06       29.02      1.34 o 
   1   3   6       33.35       37.00      1.02 o 
   2   3   6       67.68       73.47      2.04 o 
   3   3   6        3.84        6.07      0.74 o 
   4   3   6       30.38       34.16      1.66 o 
   5   3   6        1.19        1.09      0.61 o 
   6   3   6        1.01       -0.32      0.75 o 
 -10   4   6        0.50        2.71      2.34 o 
  -9   4   6        0.01       -1.04      1.74 o 
  -6   4   6       30.78       34.96      1.77 o 
  -5   4   6       70.76       74.23      3.05 o 
  -4   4   6       35.06       35.92      2.65 o 
  -3   4   6       23.92       17.28      1.22 o 
  -2   4   6       47.39       43.86      1.65 o 
  -1   4   6      117.91      121.35      2.94 o 
   0   4   6        9.59       10.97      0.60 o 
   1   4   6       35.30       36.77      1.31 o 
   2   4   6        3.34        1.91      0.56 o 
   3   4   6        8.95        6.92      0.83 o 
   4   4   6        0.09       -0.59      0.59 o 
   5   4   6        3.81        3.05      0.74 o 
 -10   5   6        0.08       -1.14      2.06 o 
  -9   5   6        3.99        1.35      1.91 o 
  -8   5   6        4.63        4.21      1.93 o 
  -7   5   6       56.17       70.55      5.18 o 
  -6   5   6       16.04       15.83      1.24 o 
  -5   5   6      142.45      157.87      6.99 o 
  -4   5   6      117.15      115.81      4.54 o 
  -3   5   6       85.37       79.96      2.68 o 
  -2   5   6      464.19      434.04     12.42 o 
  -1   5   6        5.56        4.74      1.04 o 
   0   5   6      208.24      207.03      6.42 o 
   1   5   6        3.21        2.56      0.95 o 
   2   5   6        2.54        1.00      0.93 o 
   3   5   6       12.84       13.75      1.61 o 
   4   5   6        0.56       -0.93      0.93 o 
  -9   6   6        0.87       -1.84      1.99 o 
  -8   6   6       12.18       11.28      2.45 o 
  -7   6   6       25.34       27.19      1.72 o 
  -6   6   6        7.68        8.63      1.06 o 
  -5   6   6      260.56      276.26     10.01 o 
  -4   6   6       72.83       72.80      3.15 o 
  -3   6   6       68.79       65.12      3.62 o 
  -2   6   6       25.52       22.43      1.27 o 
  -1   6   6        0.92        0.59      0.59 o 
   0   6   6        1.00        0.94      0.68 o 
   1   6   6        2.08        1.51      0.94 o 
   2   6   6        0.35        1.32      1.33 o 
   3   6   6        1.58        1.27      1.43 o 
  -9   7   6        8.76       12.02      2.68 o 
  -8   7   6        0.00        0.43      0.82 o 
  -7   7   6        2.05        3.21      1.14 o 
  -6   7   6        8.63        7.96      1.83 o 
  -5   7   6        1.31        1.07      0.79 o 
  -4   7   6       44.68       39.11      3.26 o 
  -3   7   6        1.40        0.76      0.61 o 
  -2   7   6        1.43        0.13      0.61 o 
  -1   7   6        2.67        1.97      0.88 o 
   0   7   6        2.54        1.22      0.89 o 
   1   7   6        0.61        1.63      1.44 o 
   2   7   6        1.70        0.47      1.50 o 
  -9   8   6        8.66        9.39      2.54 o 
  -8   8   6        0.12       -0.39      0.84 o 
  -7   8   6        2.10        1.39      0.91 o 
  -6   8   6        0.03        1.24      0.86 o 
  -5   8   6        3.63        2.13      1.19 o 
  -4   8   6        1.85        1.57      0.73 o 
  -3   8   6        0.76        0.93      0.91 o 
  -2   8   6        3.51        1.96      0.96 o 
  -1   8   6       14.65       14.73      3.05 o 
   0   8   6        0.76        1.55      1.73 o 
  -8   9   6        2.15        2.78      1.85 o 
  -7   9   6        1.88       -0.08      1.62 o 
  -6   9   6        0.06       -1.37      1.37 o 
  -5   9   6        1.04       -0.58      1.45 o 
  -4   9   6        6.85        4.83      2.75 o 
  -3   9   6        0.49        0.93      1.26 o 
  -2   9   6        0.03        0.53      1.26 o 
  -1   9   6        2.48        2.45      1.18 o 
   0   9   6        0.47        1.84      1.99 o 
  -6  10   6        0.45        1.29      1.15 o 
  -5  10   6       10.65       15.97      1.80 o 
  -4  10   6        2.61        3.67      1.29 o 
  -3  10   6        7.47        9.31      2.29 o 
   2 -11   7        0.39       -0.72      1.61 o 
   3 -11   7        1.48        0.83      1.29 o 
  -1 -10   7        4.23        5.80      2.08 o 
   0 -10   7        0.00        0.08      1.14 o 
   1 -10   7        0.35       -0.85      1.05 o 
   2 -10   7        4.32        4.95      1.09 o 
   3 -10   7        0.07       -0.81      0.81 o 
   4 -10   7        0.98        0.91      0.76 o 
   5 -10   7        0.15        0.21      0.88 o 
   6 -10   7        2.51        4.74      1.30 o 
  -3  -9   7        5.47        9.91      2.49 o 
  -2  -9   7        4.71        7.20      1.48 o 
  -1  -9   7        4.11        7.08      1.39 o 
   0  -9   7        4.37        2.64      0.90 o 
   1  -9   7        0.06        0.28      0.98 o 
   2  -9   7        4.01        3.37      0.90 o 
   3  -9   7        0.22        0.00      0.59 o 
   4  -9   7        2.12        1.43      0.73 o 
   5  -9   7        1.75        2.41      1.11 o 
   6  -9   7        4.88        4.14      1.58 o 
   7  -9   7        0.57        0.06      1.07 o 
  -4  -8   7        1.70        2.70      1.06 o 
  -3  -8   7        0.01       -0.12      0.73 o 
  -2  -8   7        1.82        3.81      1.12 o 
  -1  -8   7        0.84       -0.22      0.89 o 
   0  -8   7       20.62       21.88      2.30 o 
   1  -8   7        0.24       -0.64      0.64 o 
   2  -8   7       24.57       27.18      1.11 o 
   3  -8   7        0.76        0.22      0.50 o 
   4  -8   7        4.11        4.81      0.67 o 
   5  -8   7        3.00        2.51      0.72 o 
   6  -8   7        0.05       -0.27      0.73 o 
   7  -8   7        0.54       -0.59      0.72 o 
  -5  -7   7        3.80        6.98      0.94 o 
  -4  -7   7        0.54        0.20      0.75 o 
  -3  -7   7        0.64       -0.13      0.90 o 
  -2  -7   7        2.78        2.30      0.71 o 
  -1  -7   7       10.29        9.77      0.90 o 
   0  -7   7       44.90       45.17      2.04 o 
   1  -7   7       58.15       60.08      1.67 o 
   2  -7   7       10.35       10.18      0.71 o 
   3  -7   7       22.32       23.17      0.96 o 
   4  -7   7        0.47       -0.38      0.59 o 
   5  -7   7        0.00       -0.55      0.57 o 
   6  -7   7        1.35        0.80      0.60 o 
   7  -7   7        1.02        0.30      0.98 o 
  -6  -6   7        0.25       -0.71      0.71 o 
  -5  -6   7        1.36        1.30      0.69 o 
  -4  -6   7        0.31       -0.40      0.59 o 
  -3  -6   7        4.99        1.39      0.57 o 
  -2  -6   7       18.81       17.43      1.05 o 
  -1  -6   7      127.29      131.16      3.74 o 
   0  -6   7        0.17       -0.38      0.45 o 
   1  -6   7        1.68        1.91      0.44 o 
   2  -6   7        9.26        9.33      0.86 o 
   3  -6   7       20.27       19.77      0.82 o 
   4  -6   7        0.13       -0.42      0.42 o 
   5  -6   7        3.29        3.98      0.64 o 
   6  -6   7        0.00       -0.28      0.53 o 
   7  -6   7        3.53        2.83      0.67 o 
   8  -6   7        0.34        0.37      0.78 o 
  -7  -5   7        0.38       -0.01      1.10 o 
  -6  -5   7        0.36        0.47      0.64 o 
  -5  -5   7        0.59       -0.58      0.58 o 
  -4  -5   7        0.03       -0.52      0.52 o 
  -3  -5   7        0.28       -0.47      0.57 o 
  -2  -5   7        0.83        0.82      0.52 o 
  -1  -5   7       54.00       53.03      1.46 o 
   0  -5   7       51.49       50.00      1.26 o 
   1  -5   7       37.39       42.96      1.12 o 
   2  -5   7       16.30       18.55      0.77 o 
   3  -5   7        3.79        3.60      0.48 o 
   4  -5   7        6.54        5.61      0.52 o 
   5  -5   7        0.08       -0.17      0.48 o 
   6  -5   7        7.12        7.62      1.07 o 
   7  -5   7        0.81        0.41      0.58 o 
   8  -5   7        1.65        2.13      0.79 o 
  -8  -4   7        0.07       -0.04      1.08 o 
  -7  -4   7        0.01       -0.59      0.59 o 
  -6  -4   7        9.60        8.65      0.92 o 
  -5  -4   7       28.57       29.37      1.53 o 
  -4  -4   7        1.45        0.58      0.47 o 
  -3  -4   7        1.18        0.62      0.72 o 
  -2  -4   7        7.27        5.04      0.51 o 
  -1  -4   7       79.79       68.10      1.67 o 
   0  -4   7       19.70       21.65      0.67 o 
   1  -4   7      217.95      231.38      4.84 o 
   2  -4   7       22.05       21.41      0.77 o 
   3  -4   7      115.61      122.59      2.97 o 
   4  -4   7        5.34        6.42      0.55 o 
   5  -4   7        0.48        0.56      0.49 o 
   6  -4   7        0.35        0.56      0.52 o 
   7  -4   7        0.84        0.43      0.56 o 
   8  -4   7        0.01       -0.70      0.70 o 
  -8  -3   7        1.41        0.70      0.87 o 
  -7  -3   7        0.00        0.91      0.79 o 
  -6  -3   7       16.17       13.98      1.12 o 
  -5  -3   7       19.19       23.52      1.02 o 
  -4  -3   7      165.67      178.44      5.85 o 
  -3  -3   7       18.82       17.89      1.71 o 
  -2  -3   7       98.76       91.43      2.27 o 
  -1  -3   7      163.21      160.52      3.34 o 
   0  -3   7      115.85       95.00      6.05 o 
   1  -3   7       18.82       20.43      0.89 o 
   2  -3   7       21.57       21.10      0.81 o 
   3  -3   7        0.15       -0.18      0.35 o 
   4  -3   7       96.09      105.30      2.61 o 
   5  -3   7        0.60        0.64      0.48 o 
   6  -3   7       25.98       26.22      1.23 o 
   7  -3   7        1.56        1.83      0.59 o 
   8  -3   7        1.63        2.78      0.97 o 
  -9  -2   7        0.11       -0.91      0.91 o 
  -8  -2   7        0.15        0.19      0.80 o 
  -7  -2   7       13.34       11.44      1.08 o 
  -6  -2   7       26.96       25.60      1.38 o 
  -5  -2   7      200.04      210.63      6.58 o 
  -4  -2   7        9.74        9.76      0.69 o 
  -3  -2   7       43.19       36.73      2.63 o 
  -2  -2   7       19.65       16.87      0.71 o 
  -1  -2   7        0.45        0.65      0.25 o 
   0  -2   7       68.18       70.64      2.94 o 
   1  -2   7      210.26      216.06      4.40 o 
   2  -2   7        0.61        0.40      0.28 o 
   3  -2   7       14.57       14.54      0.73 o 
   4  -2   7       37.64       33.86      1.19 o 
   5  -2   7        0.01       -0.14      0.41 o 
   6  -2   7       15.61       12.89      0.94 o 
   7  -2   7        0.15        0.28      0.59 o 
  -9  -1   7        8.97        8.92      1.06 o 
  -8  -1   7       17.81       14.44      1.15 o 
  -7  -1   7       63.62       60.56      2.28 o 
  -6  -1   7       20.21       17.57      1.12 o 
  -5  -1   7        2.64        0.41      1.61 o 
  -4  -1   7      123.20      114.62      4.83 o 
  -3  -1   7        8.67        7.52      0.65 o 
  -2  -1   7        9.07        7.64      0.55 o 
  -1  -1   7      142.32      147.80      3.79 o 
   0  -1   7      346.90      370.85      9.10 o 
   1  -1   7        8.05        9.05      0.50 o 
   2  -1   7       18.58       24.31      0.90 o 
   3  -1   7        0.64        0.70      0.36 o 
   4  -1   7        0.83        0.35      0.42 o 
   5  -1   7        2.35        2.63      0.49 o 
   6  -1   7        0.02       -0.32      0.55 o 
   7  -1   7        0.02        0.71      0.63 o 
  -9   0   7        1.80        2.49      1.10 o 
  -8   0   7       49.59       58.28      2.81 o 
  -7   0   7        9.61       11.91      1.19 o 
  -6   0   7       46.81       52.30      2.17 o 
  -5   0   7        8.69       10.49      1.07 o 
  -4   0   7       13.62       10.70      1.50 o 
  -3   0   7       54.67       59.00      1.74 o 
  -2   0   7       31.04       33.38      0.98 o 
  -1   0   7       36.12       32.14      1.10 o 
   0   0   7        2.55        4.25      0.38 o 
   1   0   7      122.57      118.45      2.55 o 
   2   0   7       28.68       31.17      1.06 o 
   3   0   7        6.42        7.29      0.59 o 
   4   0   7        0.79        1.27      0.46 o 
   5   0   7        2.56        1.82      0.51 o 
   6   0   7        0.11       -0.40      0.59 o 
   7   0   7        0.00        0.64      0.68 o 
  -9   1   7        0.18        0.40      1.88 o 
  -8   1   7       52.42       46.29      4.14 o 
  -7   1   7        1.69        3.19      0.76 o 
  -6   1   7       23.10       20.27      1.28 o 
  -5   1   7        3.45        3.82      0.63 o 
  -4   1   7      201.64      217.76     17.47 o 
  -3   1   7       58.86       61.36      1.41 o 
  -2   1   7       73.85       76.76      1.73 o 
  -1   1   7      236.35      248.59      5.55 o 
   0   1   7        0.32        0.05      0.21 o 
   1   1   7       96.13      105.24      2.18 o 
   2   1   7        0.60        0.93      0.36 o 
   3   1   7        0.52        0.14      0.46 o 
   4   1   7        3.44        3.28      0.55 o 
   5   1   7       11.42       12.14      1.49 o 
   6   1   7        2.09        0.75      0.69 o 
  -9   2   7        8.52        5.20      2.05 o 
  -8   2   7        0.07        0.14      1.39 o 
  -7   2   7        8.94        6.71      1.58 o 
  -6   2   7        7.78        8.67      0.86 o 
  -5   2   7       18.09       18.00      1.08 o 
  -4   2   7        1.17        0.39      0.48 o 
  -3   2   7       36.93       33.16      1.21 o 
  -2   2   7      105.21       92.67      2.24 o 
  -1   2   7       10.15        8.94      0.49 o 
   0   2   7       92.36       84.06      1.96 o 
   1   2   7        0.43        0.58      0.35 o 
   2   2   7       13.94       16.83      0.97 o 
   3   2   7        1.05        1.31      0.51 o 
   4   2   7       36.51       42.06      1.49 o 
   5   2   7        0.03       -0.34      0.55 o 
   6   2   7       14.15       14.55      1.23 o 
  -6   3   7        6.14        8.12      1.11 o 
  -5   3   7        8.25        8.54      1.38 o 
  -4   3   7       45.24       44.50      3.07 o 
  -3   3   7      241.04      231.64      6.81 o 
  -2   3   7       29.36       33.47      1.05 o 
  -1   3   7       80.24       74.29      1.78 o 
   0   3   7       13.81       11.35      0.61 o 
   1   3   7       46.52       49.39      1.42 o 
   2   3   7        5.72        6.75      0.81 o 
   3   3   7       15.84       14.52      0.97 o 
   4   3   7        0.15       -0.42      0.68 o 
   5   3   7        0.93        0.24      0.65 o 
 -10   4   7        0.08       -1.88      2.10 o 
  -6   4   7       56.41       65.26      2.85 o 
  -5   4   7       85.82       97.87      3.91 o 
  -4   4   7       77.54       76.10      7.36 o 
  -3   4   7      302.75      301.60      8.75 o 
  -2   4   7       60.85       60.71      2.19 o 
  -1   4   7      330.32      335.22      8.43 o 
   0   4   7      334.53      362.86     10.78 o 
   1   4   7       21.72       23.91      1.29 o 
   2   4   7      147.73      168.15      5.45 o 
   3   4   7        0.24       -0.75      0.75 o 
   4   4   7        5.08        3.82      0.97 o 
   5   4   7        2.14        2.15      1.34 o 
 -10   5   7        3.66        3.22      2.44 o 
  -9   5   7        1.32        1.07      1.99 o 
  -8   5   7       29.23       37.48      3.97 o 
  -7   5   7       22.16       26.20      2.56 o 
  -6   5   7       31.34       27.07      1.67 o 
  -5   5   7       15.79       17.04      1.40 o 
  -4   5   7       17.23       15.19      1.19 o 
  -3   5   7      396.60      400.91     13.62 o 
  -2   5   7       92.41       93.08      3.12 o 
  -1   5   7       62.63       62.38      2.31 o 
   0   5   7        5.86        4.31      0.75 o 
   1   5   7        0.32       -0.49      0.81 o 
   2   5   7        0.37       -1.17      1.17 o 
   3   5   7        0.01        0.93      1.02 o 
   4   5   7        0.16       -0.93      0.93 o 
  -9   6   7        6.47        7.44      2.54 o 
  -8   6   7        0.15       -0.74      0.74 o 
  -7   6   7       23.92       21.76      2.91 o 
  -6   6   7        6.63        7.99      1.03 o 
  -5   6   7       22.33       22.59      1.58 o 
  -4   6   7        4.48        3.11      0.66 o 
  -3   6   7        4.34        4.40      0.99 o 
  -2   6   7       65.30       59.39      3.54 o 
  -1   6   7        0.15        0.16      0.73 o 
   0   6   7        1.32        1.29      0.83 o 
   1   6   7        2.50        1.98      1.41 o 
   2   6   7        1.29        2.55      1.51 o 
   3   6   7        0.22        0.02      1.50 o 
  -9   7   7        0.09       -0.70      1.98 o 
  -8   7   7        0.74        1.18      0.88 o 
  -7   7   7       19.21       20.51      1.59 o 
  -6   7   7        0.12       -0.65      1.44 o 
  -5   7   7        0.06       -0.53      0.75 o 
  -4   7   7        2.67        1.66      0.67 o 
  -3   7   7       10.32        9.30      1.04 o 
  -2   7   7        6.93        7.26      0.91 o 
  -1   7   7        0.25       -0.70      0.86 o 
   0   7   7        2.14        2.15      1.48 o 
   1   7   7        7.42       13.60      2.44 o 
   2   7   7        0.89        1.76      1.73 o 
  -8   8   7        0.23        0.12      0.88 o 
  -7   8   7        0.41        0.55      0.94 o 
  -6   8   7        8.13        6.03      1.19 o 
  -5   8   7        0.93       -0.52      0.86 o 
  -4   8   7        0.00        0.44      1.01 o 
  -3   8   7        1.03       -0.70      0.70 o 
  -2   8   7       10.48        9.15      2.51 o 
  -1   8   7        0.11       -0.14      1.00 o 
   0   8   7        0.44        2.13      1.79 o 
  -7   9   7        2.99        3.19      1.10 o 
  -6   9   7        0.95        1.03      1.37 o 
  -5   9   7        0.39        1.12      1.65 o 
  -4   9   7        0.35        0.91      1.09 o 
  -3   9   7       12.54       12.54      1.55 o 
  -2   9   7        5.50        2.93      1.75 o 
  -1   9   7        9.38        6.24      2.11 o 
  -1 -10   8        6.47       13.13      2.51 o 
   0 -10   8        5.46        4.17      1.91 o 
   1 -10   8        5.85        8.22      1.47 o 
   2 -10   8        0.49        0.05      1.10 o 
   3 -10   8        0.14        0.29      0.90 o 
   4 -10   8        2.57        2.10      0.82 o 
   5 -10   8        0.00        0.43      0.83 o 
  -3  -9   8        1.09        2.16      1.36 o 
  -2  -9   8        0.14        0.78      1.22 o 
  -1  -9   8        0.02        0.45      1.09 o 
   0  -9   8        2.12        2.52      1.06 o 
   1  -9   8        1.74        2.73      0.93 o 
   2  -9   8        2.54        2.62      0.81 o 
   3  -9   8        0.51        0.84      0.62 o 
   4  -9   8        6.52        5.61      0.85 o 
   5  -9   8        0.22        1.04      0.68 o 
   6  -9   8        1.74        1.78      2.21 o 
  -4  -8   8        4.90        6.68      1.21 o 
  -3  -8   8       11.96       20.22      2.07 o 
  -2  -8   8        0.17        0.64      1.04 o 
  -1  -8   8        1.22        0.66      0.98 o 
   0  -8   8        0.07       -0.72      0.72 o 
   1  -8   8        1.58        2.03      0.71 o 
   2  -8   8       12.07       11.77      1.07 o 
   3  -8   8       18.66       21.50      1.02 o 
   4  -8   8        1.25        1.14      0.73 o 
   5  -8   8        5.98        5.58      0.97 o 
   6  -8   8        0.68        0.62      0.70 o 
   7  -8   8        0.07       -0.23      1.00 o 
  -5  -7   8        4.65        7.04      0.96 o 
  -4  -7   8        0.32       -0.19      0.75 o 
  -3  -7   8        6.23        5.82      0.92 o 
  -2  -7   8        1.95        1.56      0.72 o 
  -1  -7   8        0.22        0.27      0.71 o 
   0  -7   8       18.63       23.35      1.50 o 
   1  -7   8       55.77       64.05      2.52 o 
   2  -7   8        0.17       -0.25      0.45 o 
   3  -7   8        0.34        0.49      0.52 o 
   4  -7   8        0.07       -0.27      0.51 o 
   5  -7   8        5.46        4.70      0.60 o 
   6  -7   8        0.35        0.10      0.64 o 
   7  -7   8        0.14       -0.06      0.67 o 
  -6  -6   8        0.38       -0.18      0.76 o 
  -5  -6   8        0.73        2.24      0.72 o 
  -4  -6   8        5.36        4.65      0.70 o 
  -3  -6   8        0.00       -0.06      0.57 o 
  -2  -6   8        0.04       -0.20      0.54 o 
  -1  -6   8        0.96       -0.15      0.51 o 
   0  -6   8        2.12        1.21      0.60 o 
   1  -6   8       19.60       19.81      0.91 o 
   2  -6   8       50.96       57.06      1.56 o 
   3  -6   8        3.29        2.17      0.53 o 
   4  -6   8       10.89       11.02      0.75 o 
   5  -6   8        0.97        0.66      0.47 o 
   6  -6   8        1.80        1.13      0.63 o 
   7  -6   8        0.03       -0.03      0.61 o 
  -7  -5   8        3.20        5.01      1.35 o 
  -6  -5   8        0.07       -0.37      0.63 o 
  -5  -5   8        4.93        6.65      0.85 o 
  -4  -5   8       19.02       16.62      1.23 o 
  -3  -5   8       44.97       43.23      2.48 o 
  -2  -5   8        2.73        0.85      0.52 o 
  -1  -5   8        4.43        4.38      0.56 o 
   0  -5   8        0.38        0.16      0.42 o 
   1  -5   8      125.59      136.93      3.06 o 
   2  -5   8       16.56       15.22      0.74 o 
   3  -5   8        6.61        6.59      0.60 o 
   4  -5   8        1.16        0.79      0.43 o 
   5  -5   8       10.88        9.70      0.87 o 
   6  -5   8        0.03       -0.46      0.56 o 
   7  -5   8        0.00        0.55      0.61 o 
  -7  -4   8        2.94        2.59      1.00 o 
  -6  -4   8        0.86        1.16      0.71 o 
  -5  -4   8        0.00       -0.48      0.48 o 
  -4  -4   8       15.89       13.40      0.93 o 
  -3  -4   8       18.68       16.51      0.98 o 
  -2  -4   8      349.70      351.92     10.78 o 
  -1  -4   8        2.81        3.12      0.48 o 
   0  -4   8      177.06      179.55      3.53 o 
   1  -4   8       38.82       38.51      1.13 o 
   2  -4   8        6.07        5.98      0.59 o 
   3  -4   8        6.04        7.04      0.60 o 
   4  -4   8        1.89        1.18      0.43 o 
   5  -4   8        1.23        0.99      0.45 o 
   6  -4   8       13.60       11.26      0.93 o 
   7  -4   8        0.19       -0.22      0.58 o 
  -8  -3   8        0.64        0.40      0.95 o 
  -7  -3   8        2.15        1.65      1.02 o 
  -6  -3   8        0.07        0.27      1.04 o 
  -5  -3   8       33.36       33.63      1.43 o 
  -4  -3   8       22.12       22.98      1.37 o 
  -3  -3   8      579.57      534.48     26.28 o 
  -2  -3   8        0.29        0.00      0.36 o 
  -1  -3   8      156.87      149.80      3.96 o 
   0  -3   8       38.39       32.66      0.96 o 
   1  -3   8        9.47        9.92      0.60 o 
   2  -3   8       14.83       13.97      0.72 o 
   3  -3   8       43.20       42.58      1.33 o 
   4  -3   8        3.22        3.25      0.60 o 
   5  -3   8        4.19        2.66      0.49 o 
   6  -3   8        0.60        0.11      0.57 o 
   7  -3   8        0.02        0.02      0.61 o 
  -8  -2   8        2.04        1.94      0.86 o 
  -7  -2   8       18.04       17.14      1.59 o 
  -6  -2   8       80.40       79.73      2.84 o 
  -5  -2   8      132.62      125.39      3.97 o 
  -4  -2   8      163.32      146.14      5.48 o 
  -3  -2   8        8.33        6.22      0.80 o 
  -2  -2   8       85.56       85.16      2.73 o 
  -1  -2   8        2.09        2.08      0.42 o 
   0  -2   8       30.88       32.08      0.93 o 
   1  -2   8       18.22       21.19      0.84 o 
   2  -2   8       62.69       64.73      1.76 o 
   3  -2   8        6.22        6.58      0.59 o 
   4  -2   8       28.67       31.60      1.15 o 
   5  -2   8        0.21        0.43      0.45 o 
   6  -2   8        2.31        2.01      0.66 o 
   7  -2   8        0.88        1.08      0.70 o 
  -9  -1   8        0.09        0.16      1.13 o 
  -8  -1   8       12.54       13.85      2.14 o 
  -7  -1   8        9.99        9.90      1.68 o 
  -6  -1   8      120.85      129.36      4.08 o 
  -5  -1   8       23.73       22.97      2.51 o 
  -4  -1   8      205.00      183.61      6.62 o 
  -3  -1   8       25.56       23.76      1.92 o 
  -2  -1   8       57.83       52.33      1.61 o 
  -1  -1   8       74.91       75.50      2.14 o 
   0  -1   8       27.60       30.18      1.00 o 
   1  -1   8        3.08        3.50      0.42 o 
   2  -1   8        0.16       -0.19      0.35 o 
   3  -1   8       21.59       19.27      0.91 o 
   4  -1   8        0.47       -0.06      0.42 o 
   5  -1   8        6.50        6.16      0.81 o 
   6  -1   8        0.00       -0.59      0.59 o 
   7  -1   8        0.57        0.15      0.96 o 
  -9   0   8        0.55        2.19      1.67 o 
  -8   0   8        0.95        0.65      1.81 o 
  -7   0   8        7.71        7.34      0.95 o 
  -6   0   8      138.65      134.66      5.14 o 
  -5   0   8       29.61       30.47      1.63 o 
  -4   0   8      101.21       92.66      4.22 o 
  -3   0   8        2.19        0.92      0.72 o 
  -2   0   8      156.87      160.60      4.14 o 
  -1   0   8       23.70       25.06      1.00 o 
   0   0   8      104.12      105.89      2.58 o 
   1   0   8       92.78       99.68      2.49 o 
   2   0   8        0.17        0.12      0.38 o 
   3   0   8       62.10       72.30      2.01 o 
   4   0   8        2.46        3.56      0.56 o 
   5   0   8        3.15        2.78      0.60 o 
   6   0   8        1.84        1.78      0.75 o 
  -9   1   8        8.04       10.10      2.47 o 
  -8   1   8        2.59        2.56      1.67 o 
  -7   1   8       30.54       30.73      1.77 o 
  -6   1   8        0.26       -0.32      1.16 o 
  -5   1   8       25.59       24.76      1.38 o 
  -4   1   8       30.20       26.43      1.36 o 
  -3   1   8       32.45       35.19      2.45 o 
  -2   1   8       17.53       13.29      0.70 o 
  -1   1   8       39.56       41.28      1.23 o 
   0   1   8      149.55      143.99      2.69 o 
   1   1   8        0.21        0.10      0.35 o 
   2   1   8       86.23       90.27      2.38 o 
   3   1   8        0.23        0.39      0.48 o 
   4   1   8       10.62       10.97      0.83 o 
   5   1   8        5.69        6.74      0.77 o 
   6   1   8       10.57       10.68      1.12 o 
  -8   2   8        3.57        1.16      1.56 o 
  -7   2   8        2.87        4.95      0.84 o 
  -6   2   8        0.01        0.24      0.58 o 
  -5   2   8       14.02       13.68      0.98 o 
  -4   2   8        2.99        2.36      1.39 o 
  -3   2   8        0.52        0.29      0.28 o 
  -2   2   8       20.74       18.74      0.85 o 
  -1   2   8      301.34      313.85      6.47 o 
   0   2   8        1.89        2.24      0.39 o 
   1   2   8       88.11       89.36      2.16 o 
   2   2   8        1.05       -0.05      0.48 o 
   3   2   8        3.86        2.77      0.64 o 
   4   2   8        2.91        2.11      0.65 o 
   5   2   8        4.00        2.39      0.68 o 
  -7   3   8        0.27        0.36      0.83 o 
  -6   3   8        2.63        1.95      0.84 o 
  -5   3   8        0.79        1.47      0.79 o 
  -4   3   8      221.62      221.11      7.59 o 
  -3   3   8       22.73       24.80      1.00 o 
  -2   3   8      179.54      169.48      4.46 o 
  -1   3   8      207.48      213.63      4.96 o 
   0   3   8       15.64       16.75      0.97 o 
   1   3   8      304.00      344.35      8.87 o 
   2   3   8      108.66      125.68      4.27 o 
   3   3   8       22.30       25.60      1.58 o 
   4   3   8       46.94       52.18      2.64 o 
   5   3   8        0.12       -0.85      0.85 o 
  -7   4   8        1.33        2.34      0.93 o 
  -6   4   8       53.10       54.60      2.64 o 
  -5   4   8      105.71      125.26      7.96 o 
  -4   4   8       20.68       18.83      1.05 o 
  -3   4   8        0.31       -0.54      0.54 o 
  -2   4   8       15.47       14.17      1.17 o 
  -1   4   8      251.70      278.85      8.20 o 
   0   4   8       42.29       46.48      2.01 o 
   1   4   8       36.23       37.04      2.34 o 
   2   4   8        0.09       -0.05      0.91 o 
   3   4   8        0.03       -0.17      1.17 o 
   4   4   8        0.08       -0.17      1.01 o 
  -9   5   8        0.36        0.61      2.07 o 
  -8   5   8        9.09        8.97      1.14 o 
  -7   5   8        1.42        1.81      0.85 o 
  -6   5   8        6.44        5.51      1.16 o 
  -5   5   8       14.23       14.40      1.34 o 
  -4   5   8       40.73       40.52      1.96 o 
  -3   5   8       58.00       54.77      2.17 o 
  -2   5   8        0.04       -0.53      0.53 o 
  -1   5   8        4.03        4.50      1.00 o 
   0   5   8       33.35       33.52      2.24 o 
   1   5   8        0.98        2.15      1.39 o 
   2   5   8        0.62       -0.91      1.22 o 
   3   5   8        0.46        0.81      1.40 o 
  -9   6   8        7.24        7.66      2.52 o 
  -8   6   8        0.28       -0.66      0.93 o 
  -7   6   8        2.45        2.24      0.88 o 
  -6   6   8        7.84        9.03      1.38 o 
  -5   6   8       26.13       26.96      1.84 o 
  -4   6   8        0.12       -0.73      0.74 o 
  -3   6   8        2.39        1.66      0.66 o 
  -2   6   8       10.66       11.37      1.03 o 
  -1   6   8       10.61        8.73      1.64 o 
   0   6   8        7.50        3.82      1.49 o 
   1   6   8        0.12       -0.02      1.38 o 
   2   6   8        0.08        0.08      1.47 o 
  -9   7   8        0.05       -0.88      0.88 o 
  -8   7   8        1.04        0.82      0.95 o 
  -7   7   8        0.49        0.47      0.84 o 
  -6   7   8        0.93        0.96      0.85 o 
  -5   7   8        0.19        0.86      0.83 o 
  -4   7   8       15.61       13.44      1.66 o 
  -3   7   8        0.57        0.09      0.70 o 
  -2   7   8        0.07        0.66      0.91 o 
  -1   7   8        0.05       -0.21      0.92 o 
   0   7   8        7.86        6.86      1.87 o 
  -8   8   8        2.93        1.89      1.03 o 
  -7   8   8        9.11       10.33      1.38 o 
  -6   8   8        0.26        0.17      0.92 o 
  -5   8   8        7.45        6.67      2.10 o 
  -4   8   8        2.32        1.13      0.78 o 
  -3   8   8        0.23        0.04      0.80 o 
  -2   8   8        0.35        0.48      1.04 o 
  -1   8   8        5.04        5.50      1.95 o 
   0   8   8        5.78        9.82      2.25 o 
  -6   9   8        0.31        1.25      1.10 o 
  -5   9   8        7.70        7.40      1.37 o 
  -4   9   8        2.35        1.88      1.18 o 
  -3   9   8       10.71       16.47      2.58 o 
  -2   9   8        0.29        1.21      1.68 o 
   0 -10   9        0.76        0.73      1.28 o 
   1 -10   9        0.01       -0.18      1.18 o 
   2 -10   9        0.48        1.39      1.18 o 
   3 -10   9        1.16        1.09      1.29 o 
   4 -10   9        0.00        1.92      1.78 o 
  -2  -9   9        5.53        7.30      2.96 o 
  -1  -9   9       18.88       37.59      2.65 o 
   0  -9   9        0.00        0.14      0.87 o 
   1  -9   9        1.86        2.83      0.98 o 
   2  -9   9        0.66       -0.11      0.75 o 
   3  -9   9        0.23        1.24      0.93 o 
   4  -9   9        1.38        0.95      0.74 o 
   5  -9   9        3.63        2.92      0.78 o 
  -4  -8   9        0.00       -0.18      0.97 o 
  -3  -8   9        8.96       12.26      1.43 o 
  -2  -8   9        0.00       -0.12      1.04 o 
  -1  -8   9        6.90        7.81      1.80 o 
   0  -8   9        2.27        2.91      0.88 o 
   1  -8   9        3.26        5.29      1.14 o 
   2  -8   9        6.81        8.34      1.40 o 
   3  -8   9        8.79        8.69      0.91 o 
   4  -8   9        0.76        1.37      0.63 o 
   5  -8   9        0.01       -0.56      0.56 o 
   6  -8   9        0.69        1.07      0.88 o 
  -5  -7   9        0.84        0.79      0.91 o 
  -4  -7   9        0.87        1.16      0.88 o 
  -3  -7   9        1.08        0.88      0.81 o 
  -2  -7   9       12.39       13.29      2.99 o 
  -1  -7   9        0.54        1.63      0.99 o 
   0  -7   9        0.40       -0.19      1.03 o 
   1  -7   9        2.21        1.56      0.67 o 
   2  -7   9        0.78        0.29      0.50 o 
   3  -7   9        2.27        2.70      0.63 o 
   4  -7   9       17.39       17.99      1.02 o 
   5  -7   9        0.07       -0.18      0.61 o 
   6  -7   9        4.56        3.76      0.80 o 
  -6  -6   9        0.55       -0.62      0.93 o 
  -5  -6   9        8.75       11.31      1.06 o 
  -4  -6   9        0.96        1.28      0.73 o 
  -3  -6   9       25.32       34.76      2.72 o 
  -2  -6   9       18.62       15.40      1.22 o 
  -1  -6   9       27.91       29.96      1.65 o 
   0  -6   9        6.17        3.52      0.79 o 
   1  -6   9        2.42        1.62      0.63 o 
   2  -6   9       12.64       11.96      0.75 o 
   3  -6   9       55.27       61.31      1.84 o 
   4  -6   9        9.78        9.38      0.77 o 
   5  -6   9        2.31        3.00      0.58 o 
   6  -6   9        0.03        1.02      0.90 o 
   7  -6   9        0.14       -0.76      0.92 o 
  -7  -5   9        0.91        0.00      1.18 o 
  -6  -5   9        1.61        1.08      0.79 o 
  -5  -5   9        5.92        4.44      0.78 o 
  -4  -5   9        0.13       -0.57      0.57 o 
  -3  -5   9        0.58       -0.11      0.50 o 
  -2  -5   9        3.11        1.59      0.55 o 
  -1  -5   9        5.69        3.03      0.75 o 
   0  -5   9      240.20      260.35      6.90 o 
   1  -5   9        1.78        2.34      0.49 o 
   2  -5   9      116.60      126.04      3.14 o 
   3  -5   9        6.76        6.04      0.63 o 
   4  -5   9        2.09        2.66      0.54 o 
   5  -5   9        1.89        1.29      0.52 o 
   6  -5   9        0.20        0.05      0.61 o 
   7  -5   9        0.44        0.54      0.82 o 
  -7  -4   9        0.77        1.17      0.94 o 
  -6  -4   9        2.19        1.29      0.82 o 
  -5  -4   9       12.41       12.10      1.73 o 
  -4  -4   9        0.72        0.04      0.61 o 
  -3  -4   9       23.69       25.33      1.40 o 
  -2  -4   9        2.57        5.03      1.28 o 
  -1  -4   9      522.66      534.26     14.98 o 
   0  -4   9        0.45       -0.12      0.50 o 
   1  -4   9      152.82      164.15      3.60 o 
   2  -4   9       30.61       32.17      1.18 o 
   3  -4   9       17.35       20.00      0.96 o 
   4  -4   9        5.72        5.05      0.58 o 
   5  -4   9        9.42        6.62      0.65 o 
   6  -4   9        0.77        0.42      0.61 o 
   7  -4   9        1.05        0.24      0.92 o 
  -8  -3   9        0.02       -0.68      1.01 o 
  -7  -3   9        0.00       -0.49      0.76 o 
  -6  -3   9        0.00       -0.61      0.68 o 
  -5  -3   9       16.91       21.32      1.67 o 
  -4  -3   9      129.61      128.84      4.86 o 
  -3  -3   9      114.98      103.11      7.47 o 
  -2  -3   9      297.73      276.55     12.71 o 
  -1  -3   9        7.29        6.21      0.58 o 
   0  -3   9        5.24        4.22      0.46 o 
   1  -3   9        1.85        0.64      0.40 o 
   2  -3   9       22.65       25.02      1.01 o 
   3  -3   9        0.23       -0.17      0.41 o 
   4  -3   9        3.76        2.36      0.51 o 
   5  -3   9        1.86        1.26      0.51 o 
   6  -3   9        7.22        5.75      1.03 o 
   7  -3   9        0.00       -0.72      0.91 o 
  -8  -2   9        0.15       -0.18      0.79 o 
  -7  -2   9        0.04       -0.70      0.70 o 
  -6  -2   9        7.22        7.08      2.03 o 
  -5  -2   9       12.19        9.59      2.75 o 
  -4  -2   9      140.15      133.00      7.30 o 
  -3  -2   9       18.75       15.29      2.03 o 
  -2  -2   9      329.85      311.03      8.91 o 
  -1  -2   9       27.73       26.87      1.29 o 
   0  -2   9       72.24       72.15      2.12 o 
   1  -2   9       27.10       25.02      0.98 o 
   2  -2   9        2.18        1.13      0.44 o 
   3  -2   9        0.03        0.55      0.44 o 
   4  -2   9        0.38        0.05      0.55 o 
   5  -2   9        5.30        3.13      0.57 o 
   6  -2   9        0.08        0.98      0.68 o 
  -9  -1   9        0.08        0.87      0.87 o 
  -8  -1   9        2.99        3.57      0.87 o 
  -7  -1   9        0.16        0.23      0.89 o 
  -6  -1   9        0.56        0.17      0.97 o 
  -5  -1   9       47.89       48.45      2.55 o 
  -4  -1   9      181.81      158.28      5.84 o 
  -3  -1   9      131.23      114.63      4.36 o 
  -2  -1   9      207.89      191.67      7.38 o 
  -1  -1   9       26.68       26.99      1.09 o 
   0  -1   9       12.91       12.56      0.72 o 
   1  -1   9        0.66       -0.33      0.36 o 
   2  -1   9       32.71       36.25      1.26 o 
   3  -1   9       14.98       16.17      0.90 o 
   4  -1   9        0.91        0.68      0.54 o 
   5  -1   9       15.73       15.59      1.16 o 
   6  -1   9        2.79        4.38      0.85 o 
  -9   0   9        0.52        0.12      0.77 o 
  -8   0   9        5.21        5.24      1.08 o 
  -7   0   9       16.29       17.66      1.47 o 
  -6   0   9        5.92        5.01      0.92 o 
  -5   0   9       63.38       59.10      3.09 o 
  -4   0   9        0.00       -0.60      0.60 o 
  -3   0   9       19.94       19.01      0.98 o 
  -2   0   9       44.99       40.30      1.56 o 
  -1   0   9       16.67       17.82      0.89 o 
   0   0   9       22.10       19.61      1.11 o 
   1   0   9        7.36        8.77      0.65 o 
   2   0   9       69.36       74.21      2.07 o 
   3   0   9        9.22       11.49      0.81 o 
   4   0   9       33.87       35.07      1.34 o 
   5   0   9        0.04        0.94      0.59 o 
   6   0   9        4.41        3.07      0.86 o 
  -9   1   9        6.55        6.44      1.63 o 
  -8   1   9        2.42        2.26      1.87 o 
  -7   1   9       36.13       40.83      2.13 o 
  -6   1   9        9.59        6.90      0.93 o 
  -5   1   9       31.04       25.68      1.44 o 
  -4   1   9        6.90        6.69      0.61 o 
  -3   1   9       34.02       33.57      1.35 o 
  -2   1   9        2.03        1.18      0.47 o 
  -1   1   9        0.42        0.30      0.39 o 
   0   1   9        0.31        0.23      0.35 o 
   1   1   9      151.62      171.37      4.16 o 
   2   1   9        2.70        4.39      0.63 o 
   3   1   9       52.99       58.24      1.84 o 
   4   1   9        0.69        0.23      0.58 o 
   5   1   9        0.45        0.13      0.63 o 
  -8   2   9        0.97        0.19      1.04 o 
  -7   2   9        3.44        1.47      1.01 o 
  -6   2   9        1.58        1.21      0.64 o 
  -5   2   9        5.00        6.43      1.36 o 
  -4   2   9        0.05        0.48      0.43 o 
  -3   2   9        0.04       -0.27      0.40 o 
  -2   2   9      309.21      282.92      8.17 o 
  -1   2   9        9.15        6.86      0.57 o 
   0   2   9      151.66      157.91      5.01 o 
   1   2   9       42.81       45.60      1.82 o 
   2   2   9        5.51        4.55      0.88 o 
   3   2   9      107.71      131.09      3.87 o 
   4   2   9       19.32       20.48      1.30 o 
   5   2   9       10.16       11.37      1.00 o 
  -8   3   9        1.36        0.92      0.99 o 
  -7   3   9        1.23        2.17      0.99 o 
  -6   3   9       12.36       12.74      1.50 o 
  -5   3   9        0.04        0.74      0.86 o 
  -4   3   9       55.48       47.04      2.04 o 
  -3   3   9      173.52      177.84      5.38 o 
  -2   3   9        0.17       -0.50      0.50 o 
  -1   3   9        8.21        8.13      0.72 o 
   0   3   9        3.52        2.85      0.71 o 
   1   3   9       54.60       59.21      2.44 o 
   2   3   9        4.96        6.19      1.05 o 
   3   3   9       12.49       11.92      1.29 o 
   4   3   9        0.24        0.24      0.93 o 
  -8   4   9        0.11       -0.66      0.97 o 
  -7   4   9        1.27        1.04      0.98 o 
  -6   4   9       42.96       50.06      2.49 o 
  -5   4   9        9.81       10.53      1.17 o 
  -4   4   9       32.27       31.37      2.37 o 
  -3   4   9        1.29        0.88      0.59 o 
  -2   4   9       51.24       54.59      2.11 o 
  -1   4   9       45.65       42.28      1.82 o 
   0   4   9        0.77       -0.04      0.88 o 
   1   4   9        1.07        0.28      1.34 o 
   2   4   9        6.51        3.17      1.59 o 
   3   4   9        0.80       -0.38      1.27 o 
  -9   5   9        0.36        0.19      2.14 o 
  -8   5   9        8.47       10.18      1.25 o 
  -7   5   9       23.75       26.29      1.80 o 
  -6   5   9        2.64        2.51      0.89 o 
  -5   5   9       14.62       17.01      1.54 o 
  -4   5   9       29.42       35.43      1.85 o 
  -3   5   9       18.54       17.14      1.51 o 
  -2   5   9        0.19        0.44      0.78 o 
  -1   5   9        2.94        2.11      0.83 o 
   0   5   9       10.51        9.97      1.96 o 
   1   5   9        4.54        5.86      1.81 o 
   2   5   9        3.58        2.24      1.58 o 
  -9   6   9        0.15       -0.13      2.07 o 
  -8   6   9       12.73       13.35      1.47 o 
  -7   6   9        0.95        0.10      0.86 o 
  -6   6   9        6.29        8.78      2.94 o 
  -5   6   9        2.97        2.22      1.06 o 
  -4   6   9        4.37        3.37      0.76 o 
  -3   6   9        7.86       10.22      1.75 o 
  -2   6   9       13.66       16.21      1.22 o 
  -1   6   9        6.07        4.35      1.55 o 
   0   6   9        0.01       -1.24      1.24 o 
   1   6   9        0.65       -1.24      1.46 o 
   2   6   9        3.10        5.09      1.97 o 
  -8   7   9        1.96        0.99      1.00 o 
  -7   7   9        0.17       -0.78      0.78 o 
  -6   7   9       12.63       13.92      1.50 o 
  -5   7   9       20.97       23.18      1.86 o 
  -4   7   9        0.91        0.09      0.71 o 
  -3   7   9       11.89       13.34      1.78 o 
  -2   7   9        1.42       -0.38      1.57 o 
  -1   7   9        0.22       -0.12      1.44 o 
   0   7   9        0.36       -0.98      1.60 o 
  -7   8   9        3.11        2.27      1.10 o 
  -6   8   9        0.49       -0.44      0.97 o 
  -5   8   9        3.30        1.01      1.04 o 
  -4   8   9        1.73        2.32      0.88 o 
  -3   8   9       11.82       10.39      1.45 o 
  -2   8   9        1.49        0.35      1.29 o 
  -1   8   9       15.44       12.84      2.36 o 
   1 -10  10       13.04       20.30      3.59 o 
  -2  -9  10        0.28       -0.44      1.26 o 
  -1  -9  10        7.94       12.01      1.75 o 
   0  -9  10        0.15        0.54      0.97 o 
   1  -9  10        2.45        2.90      1.03 o 
   2  -9  10        1.07       -0.80      1.22 o 
   3  -9  10        2.04        1.75      1.08 o 
   4  -9  10        1.22        0.63      0.83 o 
  -3  -8  10        1.63        1.86      1.26 o 
  -2  -8  10        1.16        0.73      1.10 o 
  -1  -8  10        0.39       -0.12      1.07 o 
   0  -8  10        8.72        9.61      1.22 o 
   1  -8  10        0.77        0.75      0.83 o 
   2  -8  10        0.78        0.85      0.89 o 
   3  -8  10        1.46        1.12      0.89 o 
   4  -8  10        0.00        0.13      0.63 o 
   5  -8  10        0.06        0.09      0.64 o 
  -5  -7  10        5.64        9.17      2.39 o 
  -4  -7  10        0.86        1.29      0.86 o 
  -3  -7  10        8.64       12.49      1.30 o 
  -2  -7  10        0.96        1.90      0.99 o 
  -1  -7  10       31.60       41.06      5.67 o 
   0  -7  10        7.97        4.99      0.97 o 
   1  -7  10        4.75        3.96      1.02 o 
   2  -7  10        6.56        5.42      0.96 o 
   3  -7  10        0.39        0.38      0.61 o 
   4  -7  10       13.26       13.95      0.98 o 
   5  -7  10       10.21        8.61      0.93 o 
   6  -7  10        4.63        4.87      1.02 o 
  -6  -6  10        3.25        2.83      1.97 o 
  -5  -6  10        0.56        1.16      0.97 o 
  -4  -6  10        4.59        5.44      0.88 o 
  -3  -6  10        4.45        4.62      0.79 o 
  -2  -6  10        1.90        3.10      1.22 o 
  -1  -6  10        3.41        2.76      1.63 o 
   0  -6  10        0.03        0.17      0.67 o 
   1  -6  10        0.31        0.13      0.60 o 
   2  -6  10       65.42       69.58      2.06 o 
   3  -6  10        5.47        6.25      0.81 o 
   4  -6  10       38.65       40.94      1.62 o 
   5  -6  10        3.27        2.18      0.71 o 
   6  -6  10        2.85        2.61      0.88 o 
  -6  -5  10        0.15        1.00      1.22 o 
  -5  -5  10        4.58        5.14      1.36 o 
  -4  -5  10        4.14        3.20      0.84 o 
  -3  -5  10       18.07       18.04      1.32 o 
  -2  -5  10        1.10       -0.18      0.63 o 
  -1  -5  10        3.49        2.79      0.77 o 
   0  -5  10        3.08        1.93      0.74 o 
   1  -5  10      166.15      177.21      4.90 o 
   2  -5  10        1.63        0.75      0.54 o 
   3  -5  10       56.28       59.66      1.84 o 
   4  -5  10        9.46        9.13      0.76 o 
   5  -5  10        7.59        7.72      0.83 o 
   6  -5  10        2.43        1.94      0.74 o 
  -7  -4  10        1.23        0.88      1.21 o 
  -6  -4  10        0.00        0.59      1.00 o 
  -5  -4  10        0.08       -0.25      0.88 o 
  -4  -4  10        4.76        4.99      0.83 o 
  -3  -4  10        5.31        5.38      0.80 o 
  -2  -4  10       64.01       65.26      4.09 o 
  -1  -4  10       31.46       27.34      1.24 o 
   0  -4  10      171.50      192.97      5.99 o 
   1  -4  10        0.14        0.24      0.54 o 
   2  -4  10        2.22        2.96      0.57 o 
   3  -4  10        7.00        7.79      0.79 o 
   4  -4  10        7.62        7.18      0.69 o 
   5  -4  10        0.45        0.36      0.54 o 
   6  -4  10        0.01       -0.03      0.68 o 
  -8  -3  10        0.24       -0.22      1.41 o 
  -7  -3  10        0.65        0.44      1.09 o 
  -6  -3  10        0.15       -0.12      0.90 o 
  -5  -3  10        2.03        0.70      0.82 o 
  -4  -3  10        0.04        0.05      0.71 o 
  -3  -3  10        0.34       -0.33      0.75 o 
  -2  -3  10       69.04       65.39      4.47 o 
  -1  -3  10        2.22        0.46      0.63 o 
   0  -3  10      203.46      219.05     11.13 o 
   1  -3  10        8.51        9.26      0.71 o 
   2  -3  10       46.13       48.27      1.55 o 
   3  -3  10        5.78        3.84      0.80 o 
   4  -3  10        0.29        0.12      0.50 o 
   5  -3  10        0.26       -0.37      0.52 o 
   6  -3  10        0.17       -0.18      0.68 o 
  -8  -2  10        2.33        0.63      1.82 o 
  -7  -2  10        0.08       -0.85      0.85 o 
  -6  -2  10        1.39        0.93      0.86 o 
  -5  -2  10        6.39        6.64      1.02 o 
  -4  -2  10        4.20        3.55      0.84 o 
  -3  -2  10       98.77       92.86      3.74 o 
  -2  -2  10       84.98       72.42      3.05 o 
  -1  -2  10      219.84      211.34      7.44 o 
   0  -2  10      159.75      162.54      5.12 o 
   1  -2  10       43.59       49.74      1.55 o 
   2  -2  10        2.47        2.20      0.56 o 
   3  -2  10        0.12       -0.46      0.46 o 
   4  -2  10        2.73        3.05      0.61 o 
   5  -2  10        1.27        1.66      0.59 o 
   6  -2  10        0.84        0.46      0.88 o 
  -8  -1  10        0.75       -0.02      0.94 o 
  -7  -1  10        0.01       -0.28      0.83 o 
  -6  -1  10        1.40        0.56      0.79 o 
  -5  -1  10       12.70       10.84      1.15 o 
  -4  -1  10        4.56        5.17      0.88 o 
  -3  -1  10       62.79       56.32      2.49 o 
  -2  -1  10        4.79        0.74      1.01 o 
  -1  -1  10        2.47        1.42      1.10 o 
   0  -1  10       16.65       19.36      1.24 o 
   1  -1  10        3.26        1.80      0.58 o 
   2  -1  10        3.29        4.22      0.62 o 
   3  -1  10        0.16       -0.49      0.49 o 
   4  -1  10       16.70       15.61      1.00 o 
   5  -1  10        9.33       10.39      0.85 o 
   6  -1  10        6.54        6.94      2.02 o 
  -9   0  10        0.29        0.47      1.64 o 
  -8   0  10        2.50        2.49      1.00 o 
  -7   0  10       17.23       16.12      1.42 o 
  -6   0  10        0.11       -0.18      0.68 o 
  -5   0  10      108.83       96.72      3.83 o 
  -4   0  10       14.99       13.76      0.90 o 
  -3   0  10      101.57       85.92      2.82 o 
  -2   0  10       21.52       18.91      1.07 o 
  -1   0  10       16.07       19.08      1.15 o 
   0   0  10        3.39        3.73      0.69 o 
   1   0  10        0.18       -0.46      0.55 o 
   2   0  10        1.34        1.70      0.56 o 
   3   0  10       34.89       36.57      1.40 o 
   4   0  10        3.78        4.97      0.73 o 
   5   0  10       16.95       15.06      1.02 o 
  -9   1  10        1.24        1.68      1.28 o 
  -8   1  10        0.01        0.69      0.91 o 
  -7   1  10       14.69       14.44      1.43 o 
  -6   1  10       14.91       12.89      1.17 o 
  -5   1  10        0.14       -1.19      1.79 o 
  -4   1  10        0.04       -0.43      0.43 o 
  -3   1  10        7.63       10.39      0.81 o 
  -2   1  10        3.10        5.13      0.65 o 
  -1   1  10        0.00       -0.43      0.43 o 
   0   1  10      164.77      172.41      5.45 o 
   1   1  10       34.45       39.00      1.64 o 
   2   1  10       56.80       65.52      2.64 o 
   3   1  10        1.32        0.59      0.77 o 
   4   1  10        2.40        1.30      0.68 o 
   5   1  10       18.27       18.79      1.66 o 
  -9   2  10        2.75        2.08      1.23 o 
  -8   2  10        1.20       -0.72      1.07 o 
  -7   2  10       17.11       16.67      1.81 o 
  -6   2  10        2.12        1.19      0.90 o 
  -5   2  10        0.83        0.20      1.49 o 
  -4   2  10       27.28       22.63      1.23 o 
  -3   2  10        2.65        2.48      0.54 o 
  -2   2  10       33.02       22.91      1.19 o 
  -1   2  10       90.09       92.21      2.72 o 
   0   2  10        4.19        5.53      0.82 o 
   1   2  10       12.82       15.16      1.26 o 
   2   2  10        0.00       -0.24      0.74 o 
   3   2  10        2.98        1.44      0.87 o 
   4   2  10        0.00       -0.39      0.81 o 
  -9   3  10        0.84        0.14      1.11 o 
  -8   3  10        0.03        1.31      1.14 o 
  -7   3  10        1.87        1.25      1.06 o 
  -6   3  10        0.36        0.53      0.95 o 
  -5   3  10        0.67        1.55      1.03 o 
  -4   3  10       83.11       84.86      4.69 o 
  -3   3  10       50.15       48.34      1.92 o 
  -2   3  10       47.18       48.30      2.19 o 
  -1   3  10       24.10       28.77      1.94 o 
   0   3  10       17.21       21.23      1.81 o 
   1   3  10       10.91        9.70      2.01 o 
   2   3  10        0.78        0.31      1.32 o 
   3   3  10        0.08       -0.67      1.00 o 
   4   3  10        0.50       -0.16      1.60 o 
  -9   4  10        2.86        1.66      1.26 o 
  -8   4  10        4.14        4.27      1.30 o 
  -7   4  10        8.90        8.25      1.41 o 
  -6   4  10       18.02       18.58      1.59 o 
  -5   4  10       28.00       28.59      1.87 o 
  -4   4  10       15.02       18.23      1.17 o 
  -3   4  10       17.80       18.45      1.47 o 
  -2   4  10       36.65       44.54      1.90 o 
  -1   4  10        6.52        4.16      1.38 o 
   0   4  10        1.58       -0.36      1.20 o 
   1   4  10        0.13       -1.28      1.28 o 
   2   4  10        3.94        4.65      1.76 o 
   3   4  10        0.70        0.10      1.41 o 
  -9   5  10        0.10       -0.68      0.96 o 
  -8   5  10        4.45        6.89      3.04 o 
  -7   5  10        1.40        0.46      0.91 o 
  -6   5  10       33.30       41.73      2.36 o 
  -5   5  10        4.80        4.15      1.07 o 
  -4   5  10       16.34       17.45      1.40 o 
  -3   5  10        5.53        8.73      1.36 o 
  -2   5  10        8.88        9.71      1.39 o 
  -1   5  10       20.58       32.31      3.15 o 
   0   5  10        5.48        3.77      1.62 o 
   1   5  10        8.62       12.27      2.39 o 
   2   5  10        0.24       -0.92      1.53 o 
  -8   6  10        0.56        0.82      1.19 o 
  -7   6  10        0.87        2.70      0.99 o 
  -6   6  10        3.49        5.93      1.16 o 
  -5   6  10        1.71        1.38      0.93 o 
  -4   6  10       24.17       24.94      1.45 o 
  -3   6  10       14.57       14.28      1.20 o 
  -2   6  10        2.50        2.37      1.08 o 
  -1   6  10        9.91        7.02      1.82 o 
   0   6  10        0.11       -1.49      1.49 o 
  -7   7  10       11.49       12.09      1.50 o 
  -6   7  10        1.78        1.46      1.05 o 
  -5   7  10       13.54       17.17      1.72 o 
  -4   7  10        0.05        0.54      0.79 o 
  -3   7  10        5.17        4.59      1.20 o 
  -2   7  10        3.90        5.56      1.79 o 
  -1   7  10        7.86        7.13      2.00 o 
  -6   8  10        0.85        0.02      1.40 o 
  -5   8  10        2.51        1.85      1.13 o 
  -4   8  10        2.87        3.95      1.27 o 
  -3   8  10        2.95        2.78      1.83 o 
  -1  -9  11        0.98        1.57      1.31 o 
   0  -9  11        1.17        0.99      1.25 o 
   1  -9  11        0.04        0.17      1.00 o 
   2  -9  11        2.58        2.63      1.77 o 
   3  -9  11        0.66       -1.19      1.34 o 
  -3  -8  11        7.75       13.23      1.87 o 
  -2  -8  11        0.06        0.10      1.14 o 
  -1  -8  11        2.71        2.87      1.49 o 
   0  -8  11        0.01        0.43      0.92 o 
   1  -8  11       14.87       17.89      1.50 o 
   2  -8  11        1.87        0.59      1.12 o 
   3  -8  11        0.00        0.14      0.91 o 
   4  -8  11        2.90        3.42      1.03 o 
   5  -8  11        0.09        0.93      1.55 o 
  -4  -7  11        6.66        9.84      1.69 o 
  -3  -7  11        0.05        0.23      1.08 o 
  -2  -7  11        7.16       14.26      1.72 o 
  -1  -7  11        0.52        1.17      1.06 o 
   0  -7  11        0.99        0.45      0.82 o 
   1  -7  11        3.24        2.73      1.14 o 
   2  -7  11        0.39        0.42      0.85 o 
   3  -7  11        0.00        0.40      0.85 o 
   4  -7  11        8.47        8.20      0.84 o 
   5  -7  11        2.81        2.32      0.71 o 
  -5  -6  11        1.48        1.51      1.02 o 
  -4  -6  11        0.17        1.07      0.89 o 
  -3  -6  11        9.02        9.09      2.30 o 
  -2  -6  11        3.28        2.33      1.08 o 
  -1  -6  11        4.90        4.84      1.14 o 
   0  -6  11        0.42        0.24      0.74 o 
   1  -6  11        0.05       -0.85      0.89 o 
   2  -6  11        5.59        6.13      1.47 o 
   3  -6  11       22.54       19.15      1.10 o 
   4  -6  11        1.76        2.06      0.65 o 
   5  -6  11        8.25        7.53      0.80 o 
  -6  -5  11        7.72        7.64      1.43 o 
  -5  -5  11        0.72        1.06      0.86 o 
  -4  -5  11        0.96        0.11      0.79 o 
  -3  -5  11        0.03       -0.49      1.14 o 
  -2  -5  11        6.51        7.97      1.22 o 
  -1  -5  11        0.62        0.95      1.20 o 
   0  -5  11        8.25        9.33      1.02 o 
   1  -5  11        2.43        2.02      0.79 o 
   2  -5  11       45.99       50.04      2.24 o 
   3  -5  11        1.41        2.00      0.61 o 
   4  -5  11        3.41        3.53      0.67 o 
   5  -5  11        4.76        4.37      0.95 o 
   6  -5  11        1.01        2.10      1.07 o 
  -7  -4  11        1.13       -0.06      1.54 o 
  -6  -4  11        1.20        1.25      1.08 o 
  -5  -4  11        0.00       -0.86      0.86 o 
  -4  -4  11        0.39        1.06      0.85 o 
  -3  -4  11        2.72        1.70      0.73 o 
  -2  -4  11        2.63        3.30      0.77 o 
  -1  -4  11        5.69        5.15      1.03 o 
   0  -4  11       11.77       13.99      1.45 o 
   1  -4  11        1.05        1.22      0.73 o 
   2  -4  11       56.22       62.77      2.18 o 
   3  -4  11        0.04       -0.04      0.55 o 
   4  -4  11       18.09       17.19      1.02 o 
   5  -4  11        0.53       -0.40      0.59 o 
   6  -4  11        0.66        0.58      1.05 o 
  -7  -3  11        0.46        0.60      1.11 o 
  -6  -3  11        6.08        4.54      1.15 o 
  -5  -3  11        0.50        0.14      0.82 o 
  -4  -3  11        1.04        1.20      0.82 o 
  -3  -3  11       11.12       14.88      1.31 o 
  -2  -3  11        3.32        2.40      1.45 o 
  -1  -3  11       75.00       77.11      7.91 o 
   0  -3  11       12.00       10.90      1.27 o 
   1  -3  11      145.74      164.13      5.27 o 
   2  -3  11       57.21       56.59      2.04 o 
   3  -3  11       28.20       30.43      1.40 o 
   4  -3  11        5.06        4.33      0.69 o 
   5  -3  11        0.56        0.07      0.60 o 
  -8  -2  11        0.07       -0.47      1.07 o 
  -7  -2  11        0.48       -0.54      0.95 o 
  -6  -2  11        4.50        2.76      0.98 o 
  -5  -2  11        1.72        1.77      0.56 o 
  -4  -2  11        0.01        0.33      0.70 o 
  -3  -2  11        1.50        1.52      0.72 o 
  -2  -2  11        1.77        2.73      0.80 o 
  -1  -2  11       17.43       19.71      1.23 o 
   0  -2  11        5.54        4.29      1.53 o 
   1  -2  11        0.18       -0.49      1.11 o 
   2  -2  11        1.48        0.16      0.64 o 
   3  -2  11        0.54       -0.41      0.62 o 
   4  -2  11        0.04       -0.32      0.63 o 
   5  -2  11        0.84        0.67      0.64 o 
  -8  -1  11        0.05        1.16      1.08 o 
  -7  -1  11        0.02       -0.70      0.86 o 
  -6  -1  11        6.71        5.84      1.03 o 
  -5  -1  11       12.61       10.60      1.16 o 
  -4  -1  11        5.16        4.85      0.68 o 
  -3  -1  11      146.05      125.89      4.85 o 
  -2  -1  11       12.00        9.96      1.08 o 
  -1  -1  11      115.79      101.90      3.36 o 
   0  -1  11       11.14       11.58      1.28 o 
   1  -1  11        0.03       -0.93      0.93 o 
   2  -1  11        2.92        3.10      0.81 o 
   3  -1  11        0.02       -0.52      0.55 o 
   4  -1  11        0.72        0.46      0.70 o 
   5  -1  11        3.99        3.78      0.76 o 
  -8   0  11        3.14        2.13      1.86 o 
  -7   0  11        0.16        0.25      0.78 o 
  -6   0  11        0.37        0.51      0.76 o 
  -5   0  11       16.92       16.02      1.32 o 
  -4   0  11       49.36       39.31      1.59 o 
  -3   0  11        3.06        3.40      0.64 o 
  -2   0  11        2.74        1.28      0.60 o 
  -1   0  11        1.20        1.90      0.64 o 
   0   0  11        0.36        0.56      0.64 o 
   1   0  11        0.14       -0.65      0.65 o 
   2   0  11       43.03       41.76      2.33 o 
   3   0  11       17.41       19.83      1.50 o 
   4   0  11       11.58       10.90      1.24 o 
   5   0  11        0.38        1.30      1.21 o 
  -9   1  11        0.00        1.24      1.29 o 
  -8   1  11        1.04        0.85      1.18 o 
  -7   1  11        3.19        2.05      0.81 o 
  -6   1  11        0.85        0.86      0.76 o 
  -5   1  11       43.01       36.31      1.90 o 
  -4   1  11        1.01        0.00      0.52 o 
  -3   1  11        0.01        0.10      0.51 o 
  -2   1  11       35.94       31.99      1.46 o 
  -1   1  11        3.83        3.62      0.70 o 
   0   1  11       10.97       10.49      1.04 o 
   1   1  11       10.27       11.35      1.37 o 
   2   1  11        2.41        2.77      0.94 o 
   3   1  11        3.72        2.65      0.91 o 
   4   1  11        0.13        1.49      0.89 o 
  -9   2  11        0.02       -1.01      1.20 o 
  -8   2  11        7.28        6.34      1.38 o 
  -7   2  11        0.34        0.83      1.05 o 
  -6   2  11        0.02       -0.06      0.99 o 
  -5   2  11       11.00        8.42      1.45 o 
  -4   2  11        2.42        1.78      1.07 o 
  -3   2  11       18.52       19.43      1.13 o 
  -2   2  11       69.75       68.91      2.20 o 
  -1   2  11       42.75       44.35      2.45 o 
   0   2  11       25.68       27.70      1.63 o 
   1   2  11       20.24       22.74      2.58 o 
   2   2  11        1.72        2.16      1.04 o 
   3   2  11        0.72       -0.69      0.87 o 
   4   2  11        0.28       -0.90      1.18 o 
  -9   3  11        0.16       -0.73      1.24 o 
  -8   3  11        0.12       -0.94      1.11 o 
  -7   3  11        8.63        6.74      1.38 o 
  -6   3  11        6.12        8.89      1.55 o 
  -5   3  11       32.56       33.86      2.57 o 
  -4   3  11       27.12       24.54      3.32 o 
  -3   3  11        7.15        6.10      1.49 o 
  -2   3  11       10.88       11.43      1.40 o 
  -1   3  11        5.17        4.18      1.40 o 
   0   3  11       16.20       21.73      2.66 o 
   1   3  11        2.31        1.82      1.48 o 
   2   3  11        1.26        1.88      1.58 o 
   3   3  11        0.49        2.52      1.60 o 
  -8   4  11        0.27        0.35      1.17 o 
  -7   4  11        0.12        0.02      0.94 o 
  -6   4  11        7.45        9.01      2.34 o 
  -5   4  11        1.67        0.58      1.13 o 
  -4   4  11       33.09       36.10      2.91 o 
  -3   4  11        2.78        1.80      0.70 o 
  -2   4  11       17.80       19.51      1.33 o 
  -1   4  11        4.01        5.43      1.52 o 
   0   4  11        6.20        4.79      1.67 o 
   1   4  11       16.01       26.07      3.18 o 
   2   4  11        1.23       -0.04      1.56 o 
  -8   5  11        5.93        6.60      1.26 o 
  -7   5  11        0.18       -0.33      1.12 o 
  -6   5  11        1.09        2.16      1.01 o 
  -5   5  11        8.84        9.93      1.34 o 
  -4   5  11        5.05        4.70      0.99 o 
  -3   5  11       13.07       12.95      2.07 o 
  -2   5  11       19.74       16.35      2.17 o 
  -1   5  11        0.74       -0.68      1.38 o 
   0   5  11        3.32        2.05      1.61 o 
  -8   6  11        0.41       -0.22      1.00 o 
  -7   6  11        0.48       -0.96      0.96 o 
  -6   6  11        0.32       -0.78      0.97 o 
  -5   6  11       15.64       18.38      1.82 o 
  -4   6  11        3.90        4.49      0.89 o 
  -3   6  11       23.34       24.09      2.34 o 
  -2   6  11        0.64        2.06      1.49 o 
  -1   6  11        3.71        1.93      1.59 o 
   0   6  11        3.09        2.47      1.80 o 
  -6   7  11        0.14       -0.69      1.07 o 
  -5   7  11        0.12       -0.77      1.05 o 
  -4   7  11        0.40       -0.81      0.81 o 
  -3   7  11        0.60       -0.41      1.06 o 
   0  -9  12        0.54        3.17      2.18 o 
   1  -9  12        0.07       -0.48      1.86 o 
  -2  -8  12        8.28       17.21      2.80 o 
  -1  -8  12        1.29        1.89      1.27 o 
   0  -8  12        5.90       12.40      1.72 o 
   1  -8  12        0.30        0.23      1.21 o 
   2  -8  12        0.01       -0.14      1.47 o 
   3  -8  12        0.75        0.13      1.02 o 
  -4  -7  12        0.03        2.68      1.78 o 
  -3  -7  12        0.11       -0.30      1.43 o 
  -2  -7  12        1.44        0.50      1.14 o 
  -1  -7  12        6.18        4.59      2.60 o 
   0  -7  12        1.04       -0.42      1.01 o 
   1  -7  12        0.04       -0.96      0.96 o 
   2  -7  12        0.01        0.20      1.06 o 
   3  -7  12        0.13        0.22      0.88 o 
   4  -7  12        1.80        3.10      1.29 o 
  -5  -6  12        0.36       -0.15      1.19 o 
  -4  -6  12       11.33       18.46      1.93 o 
  -3  -6  12        0.07       -0.50      1.00 o 
  -2  -6  12        4.07        5.97      1.31 o 
  -1  -6  12        0.62       -0.99      0.99 o 
   0  -6  12        1.22       -0.04      1.09 o 
   1  -6  12        0.42       -0.22      0.97 o 
   2  -6  12        0.18       -0.23      0.77 o 
   3  -6  12        0.17       -0.54      0.92 o 
   4  -6  12        7.58        6.16      0.89 o 
   5  -6  12        0.97        0.23      1.03 o 
  -6  -5  12        0.00        0.73      1.67 o 
  -5  -5  12        1.69        3.14      1.23 o 
  -4  -5  12        2.39        2.18      1.10 o 
  -3  -5  12        3.03        5.92      1.86 o 
  -2  -5  12        3.11        3.21      1.06 o 
  -1  -5  12        0.06       -0.66      0.88 o 
   0  -5  12        1.43        0.88      0.93 o 
   1  -5  12        5.62        5.50      1.15 o 
   2  -5  12        0.50       -0.31      0.74 o 
   3  -5  12        3.43        3.06      1.27 o 
   4  -5  12        9.01        5.98      0.79 o 
   5  -5  12        1.01        0.41      0.88 o 
  -6  -4  12        0.13       -0.74      1.05 o 
  -5  -4  12        2.06        4.32      1.23 o 
  -4  -4  12        3.08        4.48      1.07 o 
  -3  -4  12        0.17       -0.38      0.80 o 
  -2  -4  12        6.21        7.03      1.63 o 
  -1  -4  12        2.35        0.67      1.22 o 
   0  -4  12        1.34        0.72      1.12 o 
   1  -4  12       22.00       22.93      1.88 o 
   2  -4  12        0.24        1.53      0.79 o 
   3  -4  12       42.65       52.36      2.86 o 
   4  -4  12       10.70        9.66      0.88 o 
   5  -4  12        8.70       10.48      1.27 o 
  -7  -3  12        2.29        1.84      1.41 o 
  -6  -3  12        2.35        1.61      1.04 o 
  -5  -3  12        6.89        7.40      1.20 o 
  -4  -3  12        4.72        4.14      1.13 o 
  -3  -3  12        3.35        2.65      0.91 o 
  -2  -3  12        0.03       -0.69      0.69 o 
  -1  -3  12        0.89       -0.50      1.12 o 
   0  -3  12        0.62        0.89      0.84 o 
   1  -3  12        0.00       -0.33      0.85 o 
   2  -3  12        0.55       -0.47      0.70 o 
   3  -3  12        1.20        0.58      0.83 o 
   4  -3  12        0.02       -0.67      0.67 o 
   5  -3  12        0.03       -0.85      0.85 o 
  -7  -2  12        6.73        6.75      1.26 o 
  -6  -2  12        0.05       -0.13      1.09 o 
  -5  -2  12        4.45        6.00      0.77 o 
  -4  -2  12        6.88        4.44      0.95 o 
  -3  -2  12        0.29       -0.60      0.70 o 
  -2  -2  12       13.01       14.39      2.34 o 
  -1  -2  12       77.08       64.23      4.36 o 
   0  -2  12        7.00        6.75      1.12 o 
   1  -2  12       50.79       54.14      3.01 o 
   2  -2  12        2.59        2.87      0.84 o 
   3  -2  12        2.08        1.19      0.85 o 
   4  -2  12        0.58        0.14      0.83 o 
   5  -2  12        0.09        0.16      1.62 o 
  -8  -1  12        2.45        2.09      1.11 o 
  -7  -1  12        3.70        4.19      1.09 o 
  -6  -1  12       16.35       19.34      1.62 o 
  -5  -1  12        0.62        0.51      0.83 o 
  -4  -1  12        7.29        9.41      0.88 o 
  -3  -1  12        9.17        9.21      1.09 o 
  -2  -1  12       40.62       30.74      1.81 o 
  -1  -1  12        5.94        7.23      1.49 o 
   0  -1  12        4.05        3.37      0.94 o 
   1  -1  12        0.16       -0.94      0.94 o 
   2  -1  12        0.62        1.30      0.79 o 
   3  -1  12        0.32       -0.04      0.79 o 
   4  -1  12        7.66        7.84      1.17 o 
  -8   0  12        6.41        9.24      1.54 o 
  -7   0  12        1.19        1.66      0.95 o 
  -6   0  12        6.17        6.85      1.19 o 
  -5   0  12        0.10        0.76      0.77 o 
  -4   0  12        0.41        0.64      0.56 o 
  -3   0  12       29.06       25.11      1.47 o 
  -2   0  12        0.00       -0.54      0.57 o 
  -1   0  12        0.32        0.45      0.82 o 
   0   0  12       17.72       20.33      1.43 o 
   1   0  12        1.67        1.49      0.92 o 
   2   0  12        2.11        2.43      1.05 o 
   3   0  12        0.00       -0.47      0.83 o 
   4   0  12        0.29       -0.98      1.76 o 
  -8   1  12        3.20        4.52      1.39 o 
  -7   1  12        0.00       -1.05      1.06 o 
  -6   1  12       17.54       15.98      1.93 o 
  -5   1  12        0.43        0.79      0.76 o 
  -4   1  12        0.14        0.07      0.52 o 
  -3   1  12       15.88       14.28      1.03 o 
  -2   1  12        0.79        1.19      0.62 o 
  -1   1  12       25.70       32.00      2.08 o 
   0   1  12       30.37       33.87      1.83 o 
   1   1  12       11.53        9.76      1.41 o 
   2   1  12        7.49        6.69      1.37 o 
   3   1  12        5.85        2.53      1.24 o 
  -8   2  12        0.80        0.00      1.21 o 
  -7   2  12        0.02       -0.44      1.09 o 
  -6   2  12        5.51        6.82      1.51 o 
  -5   2  12       12.29       12.94      1.83 o 
  -4   2  12        2.29        1.36      0.81 o 
  -3   2  12       33.82       30.20      2.62 o 
  -2   2  12       17.41       18.76      1.28 o 
  -1   2  12        0.14       -0.54      1.10 o 
   0   2  12        1.16        0.58      1.35 o 
   1   2  12        0.04        0.24      0.97 o 
   2   2  12        2.79        1.89      1.20 o 
   3   2  12        1.49        3.35      1.69 o 
  -8   3  12        2.34        2.07      1.32 o 
  -7   3  12        0.20        0.30      1.21 o 
  -6   3  12        1.82        2.84      1.26 o 
  -5   3  12        1.04        1.12      1.14 o 
  -4   3  12        8.25        6.57      0.92 o 
  -3   3  12        0.22        0.03      0.82 o 
  -2   3  12       12.30       11.47      1.81 o 
  -1   3  12        0.02        0.90      1.24 o 
   0   3  12        8.26        9.97      2.11 o 
   1   3  12        0.82        1.83      1.55 o 
   2   3  12        1.86        2.72      1.76 o 
  -8   4  12        4.05        3.04      1.20 o 
  -7   4  12        0.06       -0.59      0.96 o 
  -6   4  12       14.29       16.60      1.68 o 
  -5   4  12        0.15       -0.54      0.89 o 
  -4   4  12        4.18        4.70      0.83 o 
  -3   4  12       15.15       16.05      2.40 o 
  -2   4  12        4.63        5.79      1.56 o 
  -1   4  12       20.50       24.08      2.84 o 
   0   4  12        7.64       11.15      2.28 o 
   1   4  12        2.01        4.19      1.99 o 
  -7   5  12        3.01        1.46      1.13 o 
  -6   5  12        6.70        7.78      1.40 o 
  -5   5  12        1.03        0.21      1.02 o 
  -4   5  12        1.43        0.20      1.01 o 
  -3   5  12        8.95        6.76      1.01 o 
  -2   5  12        3.76        2.41      1.44 o 
  -1   5  12       16.59       17.83      2.67 o 
   0   5  12        1.26        2.56      1.83 o 
  -7   6  12        6.86        7.47      1.41 o 
  -6   6  12        2.56        2.75      1.20 o 
  -5   6  12       11.47        9.25      2.09 o 
  -4   6  12        2.07        0.99      0.85 o 
  -3   6  12        5.25        4.61      1.62 o 
  -2   6  12        0.11        0.29      1.51 o 
  -1  -8  13        0.42        2.69      1.89 o 
   0  -8  13        1.62        0.73      1.84 o 
   1  -8  13        1.27        0.59      1.32 o 
  -3  -7  13        0.73        1.76      1.92 o 
  -2  -7  13        6.47       11.83      1.71 o 
  -1  -7  13        0.03        0.44      1.18 o 
   0  -7  13        3.44        2.90      1.78 o 
   1  -7  13        0.46        0.51      1.48 o 
   2  -7  13        0.00       -0.04      1.28 o 
   3  -7  13        0.52       -0.67      1.19 o 
  -3  -6  13        0.16       -1.04      1.10 o 
  -2  -6  13        1.83        0.38      1.06 o 
  -1  -6  13        5.42        6.18      1.34 o 
   0  -6  13        3.46        2.98      1.17 o 
   1  -6  13        1.16        2.59      1.15 o 
   2  -6  13        0.01       -1.03      1.03 o 
   3  -6  13        0.68        0.73      0.91 o 
   4  -6  13        0.00        0.37      1.64 o 
  -5  -5  13        0.30       -0.65      1.59 o 
  -4  -5  13        0.34        1.09      1.10 o 
  -3  -5  13        2.85        0.03      1.46 o 
  -2  -5  13        0.02        0.42      1.33 o 
  -1  -5  13        0.03        0.35      1.30 o 
   0  -5  13        3.46        3.24      1.12 o 
   1  -5  13        0.16        0.10      1.00 o 
   2  -5  13        0.54       -0.81      0.98 o 
   3  -5  13        2.29        2.32      0.92 o 
   4  -5  13        0.06        0.76      1.59 o 
  -6  -4  13        0.59       -0.53      1.49 o 
  -5  -4  13        4.62        4.44      1.26 o 
  -4  -4  13        6.18        6.19      1.23 o 
  -3  -4  13       20.33       27.34      3.01 o 
  -2  -4  13        0.67       -0.53      1.17 o 
  -1  -4  13        0.21       -0.99      1.12 o 
   0  -4  13        0.05        0.64      0.94 o 
   1  -4  13        1.92       -0.36      0.92 o 
   2  -4  13        0.28       -0.89      0.89 o 
   3  -4  13        2.67        1.74      0.90 o 
   4  -4  13        0.09        1.53      1.69 o 
  -6  -3  13        0.28        0.37      1.38 o 
  -5  -3  13        9.47        9.36      1.36 o 
  -4  -3  13        0.24        0.29      0.91 o 
  -3  -3  13       14.60       15.64      2.05 o 
  -2  -3  13        3.63        1.62      1.37 o 
  -1  -3  13        2.94        3.62      1.37 o 
   0  -3  13        6.35        4.22      1.56 o 
   1  -3  13       15.08       10.74      1.53 o 
   2  -3  13        2.87        1.66      0.99 o 
   3  -3  13        9.61        6.46      1.49 o 
   4  -3  13        0.64       -0.30      1.64 o 
  -7  -2  13        1.50        2.14      1.22 o 
  -6  -2  13        6.33        7.01      2.17 o 
  -5  -2  13        5.10        5.33      1.02 o 
  -4  -2  13       34.78       38.49      2.18 o 
  -3  -2  13        1.49        1.12      0.82 o 
  -2  -2  13       15.47       16.89      2.21 o 
  -1  -2  13        1.50        2.46      1.42 o 
   0  -2  13        8.06        4.95      2.40 o 
   1  -2  13        2.74        1.97      0.97 o 
   2  -2  13        1.34        0.28      0.98 o 
   3  -2  13        0.31        0.39      0.84 o 
   4  -2  13        0.93        0.61      1.64 o 
  -7  -1  13        0.64        0.07      1.00 o 
  -6  -1  13       16.05       20.72      1.71 o 
  -5  -1  13        3.65        3.92      1.10 o 
  -4  -1  13       14.69       15.45      1.12 o 
  -3  -1  13        2.18        3.17      0.74 o 
  -2  -1  13        6.89        7.90      1.63 o 
  -1  -1  13        2.46        1.76      1.26 o 
   0  -1  13        0.74        0.26      1.09 o 
   1  -1  13        0.21        0.64      0.98 o 
   2  -1  13        2.41        1.92      1.10 o 
   3  -1  13        0.24        0.25      0.88 o 
  -8   0  13        0.05        0.29      1.37 o 
  -7   0  13        0.43        0.08      0.98 o 
  -6   0  13        3.41        2.15      1.33 o 
  -5   0  13        0.22        0.97      0.87 o 
  -4   0  13       17.40       14.75      1.09 o 
  -3   0  13        2.35        1.46      0.65 o 
  -2   0  13        0.08       -0.15      0.78 o 
  -1   0  13        7.23        8.42      1.24 o 
   0   0  13        0.21        0.17      0.92 o 
   1   0  13        9.64       11.86      2.06 o 
   2   0  13        9.38        8.10      1.42 o 
   3   0  13        1.16       -0.67      1.12 o 
  -8   1  13        0.49       -1.20      1.20 o 
  -7   1  13        1.57        0.98      1.26 o 
  -6   1  13        3.23        3.59      1.44 o 
  -5   1  13        1.22        2.44      1.33 o 
  -4   1  13       14.78       15.62      1.35 o 
  -3   1  13        6.75        7.06      0.86 o 
  -2   1  13        0.13       -0.45      0.74 o 
  -1   1  13        8.93        7.09      1.20 o 
   0   1  13        3.80        5.36      1.18 o 
   1   1  13        0.80        1.20      1.03 o 
   2   1  13        0.01       -1.04      1.06 o 
   3   1  13        0.16       -1.90      1.90 o 
  -8   2  13        2.53       -0.23      1.27 o 
  -7   2  13        0.17        1.07      1.35 o 
  -6   2  13        3.21        1.60      1.36 o 
  -5   2  13        0.02        0.33      1.22 o 
  -4   2  13        7.42        5.82      1.29 o 
  -3   2  13        0.51        1.11      0.80 o 
  -2   2  13        7.79        4.35      1.48 o 
  -1   2  13        0.12       -0.68      1.26 o 
   0   2  13        2.65        2.53      1.53 o 
   1   2  13        1.19        2.74      1.64 o 
   2   2  13        1.91        2.13      1.70 o 
  -7   3  13        0.36       -1.24      1.24 o 
  -6   3  13        4.88        8.27      1.70 o 
  -5   3  13        5.22        7.89      1.64 o 
  -4   3  13       16.33       17.91      2.49 o 
  -3   3  13        0.26        0.80      0.73 o 
  -2   3  13        8.23        9.82      1.86 o 
  -1   3  13        6.78        4.49      1.70 o 
   0   3  13        2.14        1.27      1.61 o 
   1   3  13       12.54       17.86      2.86 o 
  -7   4  13        1.82        0.16      1.27 o 
  -6   4  13        6.29       10.19      1.49 o 
  -5   4  13        3.95        3.27      1.17 o 
  -4   4  13       17.69       24.99      2.04 o 
  -3   4  13        7.16        5.96      1.55 o 
  -2   4  13        1.43        2.89      1.50 o 
  -1   4  13        1.51        0.51      1.52 o 
   0   4  13        1.38        1.94      1.78 o 
  -6   5  13        0.49       -0.15      1.17 o 
  -5   5  13        4.17        3.28      1.83 o 
  -4   5  13        3.22        3.17      1.17 o 
  -3   5  13       10.22        9.37      1.77 o 
  -2   5  13        3.35        3.06      1.58 o 
  -1   5  13        8.74        8.40      2.09 o 
   1  -7  14        2.02        4.23      1.97 o 
  -2  -6  14        0.03        0.54      1.60 o 
  -1  -6  14        0.86       -0.34      1.51 o 
   0  -6  14        0.32       -1.22      1.58 o 
   1  -6  14        0.05        1.27      1.19 o 
   2  -6  14        0.39       -0.70      1.87 o 
  -4  -5  14        0.20        0.12      1.61 o 
  -3  -5  14        2.83        2.77      1.70 o 
  -2  -5  14        4.73        5.23      1.87 o 
  -1  -5  14       20.62       27.34      3.02 o 
   0  -5  14        0.18        0.01      1.43 o 
   1  -5  14        1.38        1.85      1.13 o 
   2  -5  14        0.07        0.48      1.15 o 
  -5  -4  14        0.05        0.70      1.12 o 
  -4  -4  14        0.16        0.27      1.04 o 
  -3  -4  14        4.56        4.28      1.67 o 
  -2  -4  14        0.03       -1.22      1.22 o 
  -1  -4  14       12.25       14.36      2.33 o 
   0  -4  14        1.61        2.09      1.51 o 
   1  -4  14        2.63        4.26      1.24 o 
   2  -4  14        1.08        1.84      1.09 o 
  -6  -3  14        3.35        3.75      1.67 o 
  -5  -3  14        7.15        7.70      1.34 o 
  -4  -3  14        7.19        9.66      1.34 o 
  -3  -3  14        1.14        0.32      1.43 o 
  -2  -3  14       27.14       33.42      3.20 o 
  -1  -3  14        0.28        1.81      1.46 o 
   0  -3  14        8.87        7.52      1.83 o 
   1  -3  14        0.07        0.58      1.02 o 
   2  -3  14        0.15        1.27      1.08 o 
   3  -3  14        0.45        0.65      1.73 o 
  -6  -2  14        2.75        2.98      1.16 o 
  -5  -2  14        0.14        0.18      0.64 o 
  -4  -2  14       16.29       21.78      1.36 o 
  -3  -2  14        0.78       -0.83      0.83 o 
  -2  -2  14       15.65       13.39      2.12 o 
  -1  -2  14        2.55        2.15      1.33 o 
   0  -2  14        9.26        5.24      1.56 o 
   1  -2  14        0.57        0.52      1.03 o 
   2  -2  14        1.13        1.98      1.15 o 
  -7  -1  14        0.11       -1.28      1.28 o 
  -6  -1  14        0.00        0.43      1.12 o 
  -5  -1  14        2.87        2.79      0.71 o 
  -4  -1  14        4.06        4.00      0.77 o 
  -3  -1  14        2.00        3.01      0.78 o 
  -2  -1  14        7.98        7.66      1.21 o 
  -1  -1  14        0.69        1.16      0.95 o 
   0  -1  14        0.05       -0.25      1.01 o 
   1  -1  14        1.39        0.69      1.08 o 
   2  -1  14        0.90        1.18      1.17 o 
  -7   0  14        1.42        3.07      1.58 o 
  -6   0  14        0.08       -0.17      1.24 o 
  -5   0  14        0.99        0.28      0.59 o 
  -4   0  14        3.21        1.62      1.04 o 
  -3   0  14        4.72        5.08      0.85 o 
  -2   0  14        9.62       11.65      1.42 o 
  -1   0  14        1.09        1.32      0.99 o 
   0   0  14        1.56        1.68      1.09 o 
   1   0  14        0.10       -1.03      1.03 o 
   2   0  14        0.19       -1.06      1.20 o 
  -7   1  14        7.65       11.57      1.96 o 
  -6   1  14        2.25        0.86      1.36 o 
  -5   1  14        0.13        0.24      0.71 o 
  -4   1  14        1.80        1.35      0.86 o 
  -3   1  14        0.13       -0.34      0.79 o 
  -2   1  14       11.49       11.68      2.07 o 
  -1   1  14        0.00       -0.30      1.35 o 
   0   1  14        6.05        7.50      2.12 o 
   1   1  14        0.23        0.80      1.62 o 
  -7   2  14        1.97        1.00      1.51 o 
  -6   2  14        0.50        1.32      1.38 o 
  -5   2  14        1.57       -0.81      1.31 o 
  -4   2  14        4.18        6.25      1.36 o 
  -3   2  14       14.67       18.43      2.20 o 
  -2   2  14       10.62       13.66      2.24 o 
  -1   2  14        2.76        3.15      1.70 o 
   0   2  14        6.96       10.67      2.46 o 
   1   2  14        0.44        0.07      1.74 o 
  -7   3  14        2.63        2.00      1.59 o 
  -6   3  14        0.20        2.05      1.47 o 
  -5   3  14        0.51       -0.68      0.68 o 
  -4   3  14        3.42        4.43      0.89 o 
  -3   3  14        1.37        1.44      1.24 o 
  -2   3  14       15.56       15.96      2.33 o 
  -1   3  14        6.80        5.05      1.76 o 
   0   3  14        0.85        0.06      1.64 o 
  -6   4  14        5.78        8.42      1.54 o 
  -5   4  14        4.73        4.53      1.76 o 
  -4   4  14        0.16        0.36      0.84 o 
  -3   4  14        0.09        0.64      1.38 o 
  -2   4  14        2.15        2.31      1.62 o 
  -2  -5  15        0.63        0.08      1.54 o 
  -1  -5  15        0.55        1.00      1.58 o 
   0  -5  15        0.12        0.79      1.57 o 
   1  -5  15        3.41        2.59      1.94 o 
  -4  -4  15        2.71        2.50      1.78 o 
  -3  -4  15        9.80       10.70      2.27 o 
  -2  -4  15        4.53        8.26      2.08 o 
  -1  -4  15        0.35       -1.38      1.38 o 
   0  -4  15        8.69       10.38      2.25 o 
   1  -4  15        0.07       -1.10      1.10 o 
  -5  -3  15        1.71        1.40      1.16 o 
  -4  -3  15        0.75       -0.36      1.53 o 
  -3  -3  15        0.03       -0.02      1.48 o 
  -2  -3  15        5.84        2.96      1.62 o 
  -1  -3  15        0.85       -1.06      1.30 o 
   0  -3  15        7.89        2.66      1.54 o 
   1  -3  15        0.15       -0.04      1.08 o 
   2  -3  15        4.24        1.70      1.71 o 
  -5  -2  15        0.68        0.35      0.85 o 
  -4  -2  15        0.39        0.34      0.74 o 
  -3  -2  15        4.62        1.36      1.43 o 
  -2  -2  15        5.18        3.68      1.62 o 
  -1  -2  15        3.31        1.76      1.50 o 
   0  -2  15        2.68        2.62      1.60 o 
   1  -2  15        0.10        0.92      1.15 o 
  -6  -1  15        1.46        0.91      1.15 o 
  -5  -1  15       11.60       14.62      1.14 o 
  -4  -1  15        0.04        0.02      0.71 o 
  -3  -1  15        0.66        0.55      1.07 o 
  -2  -1  15        0.98        0.84      1.07 o 
  -1  -1  15        2.72        3.32      1.21 o 
   0  -1  15        1.73        1.49      1.27 o 
   1  -1  15        0.02       -0.02      1.20 o 
  -6   0  15        3.45        2.30      1.57 o 
  -4   0  15        1.78        1.52      0.88 o 
  -3   0  15        4.57        6.45      1.18 o 
  -2   0  15        0.66        0.11      0.97 o 
  -1   0  15        1.15        1.27      1.38 o 
   0   0  15        7.09       10.10      1.62 o 
   1   0  15        0.02        1.30      1.27 o 
  -6   1  15        4.94        8.10      1.86 o 
  -5   1  15        3.53        2.05      0.90 o 
  -4   1  15        5.43        5.35      1.16 o 
  -3   1  15        1.27        0.97      1.25 o 
  -2   1  15        3.77        8.12      1.94 o 
  -1   1  15       10.72       17.92      2.75 o 
  -6   2  15        3.75        3.84      1.73 o 
  -5   2  15        8.77        7.22      1.83 o 
  -4   2  15        1.61        1.00      1.09 o 
  -3   2  15        0.03        0.40      1.22 o 
  -2   2  15        0.49        0.50      1.47 o 
  -1   2  15        0.00       -0.73      1.49 o 
  -5   3  15        1.87        1.40      1.23 o 
  -4   3  15        8.68       12.69      2.22 o 
  -3  -3  16        0.87       -0.15      1.59 o 
  -2  -3  16        1.10        0.35      1.64 o 
  -1  -3  16        1.92        1.71      1.63 o 
  -4  -2  16        4.14        5.84      1.95 o 
  -3  -2  16       22.75       30.78      2.26 o 
  -2  -2  16        0.02       -1.45      1.45 o 
  -1  -2  16        6.61        6.96      1.89 o 
   0  -2  16        0.16        1.13      1.61 o 
  -4  -1  16        7.41        7.81      1.99 o 
  -3  -1  16       15.97       23.71      2.06 o 
  -2  -1  16        2.17        2.78      1.28 o 
  -1  -1  16        9.29       15.40      1.86 o 
   0  -1  16        0.53       -0.27      1.82 o 
  -2   0  16        9.93       14.17      2.41 o 
  -1   0  16        0.17       -0.54      1.60 o 
                                                 
